# Supplementary material for: Alteration of chromosome structure impacts gene expressions implicated in pancreatic ductal adenocarcinoma cells
Source: BMC Genomics. 2024 Feb 23;25:206. doi: 10.1186/s12864-024-10109-4 (PMC10885383; doi:10.1186/s12864-024-10109-4)
Supplement: Supplementary file 1 — Supplementary Material 1 [file 12864_2024_10109_MOESM1_ESM.xlsx]

## Sheet: S1
Table S1 Sequencing information of the In Situ Hi-C, ATAC-seq, RNA-seq , and ChIP-seq libraries.
Samples	Total reads	Valid reads	Ratio
Bxpc-1	46436610	45294662	0.975408
Bxpc-2	47735566	46573027	0.975646
Bxpc-3	43248558	42114696	0.973783
H6C7-1	45712680	44525082	0.97402
H6C7-2	47367520	46037626	0.971924
H6C7-3	46345462	45175404	0.974754
Panc-1	46013592	44865123	0.975041
Panc-2	44647562	43566717	0.975792
Panc-3	47269274	46090740	0.975068
H6C7H3K4	38115358	35463969	0.930438
BxpcH3K4	50542154	48635304	0.962272
PANCH3K4	51014380	49324587	0.966876
H6C7_ATAC_2	91811052	88334116	0.962129
H6C7_ATAC_3	86943214	83532769	0.960774
Panc_ATAC_1	206699196	201820730	0.976398
Panc_ATAC_2	138763010	95128102	0.685544
Bxpc_ATAC_1	128180132	123554549	0.963913
Bxpc_ATAC_2	87893748	84427731	0.960566
H6C7_chip_CTCF_1	147092436	137606462	0.93551
H6C7_chip_CTCF_2	161690566	151845193	0.93911
BXPC_chip_CTCF_1	141827538	131349371	0.92612
BXPC_chip_CTCF_2	120088550	110290028	0.918406
PANC_chip_CTCF_1	140601954	128396080	0.913188
PANC_chip_CTCF_2	145796932	135793145	0.931385
H6C7_chip_Rad21_1	126133564	117680394	0.932982
H6C7_chip_Rad21_2	163906526	156547243	0.955101
BXPC_chip_Rad21_1	128596422	117102333	0.910619
BXPC_chip_Rad21_2	161730760	154515079	0.955385
PANC_chip_Rad21_1	147936682	136221950	0.920813
PANC_chip_Rad21_2	176261580	167897240	0.952546
20200318Bxpc	381149553	361291661	0.9479
20200518Bxpc	412144248	362274794	0.879
20200518H6C7	422510192	373625763	0.8843
20200330H6C7-2	387863101	320374921	0.826
PANC-1	461622740	397780315	0.8617
PANC-2	452492292	412672970	0.912

## Sheet: S2
Table S2 Primers information for RT-qPCR and genomic amplification used in this study.
Gene	Name	Sequence (5'-3')
LPAR1	LPAR1_qPCR-F	AAGAGGAGAGCGACAACGTG
	LPAR1_qPCR-R	AAATCAGACGTCCACCCCAG
FGFR2	FGFR2_qPCR-F	AGCTGGGGTCGTTTCATCTG
	FGFR2_qPCR-R	TTGGTTGGTGGCTCTTCTGG
GAPDH	GAPDH_qPCR-F	GAAAGCCTGCCGGTGACTAA
	GAPDH_qPCR-R	GCCCAATACGACCAAATCAGAG
PRDM15	PRDM15_qPCR-F	TAAGCAGGGCAAGGTCATCC
	PRDM15_qPCR-R	TTTTCCCATTTGGCGACCCT
ZBTB21	ZBTB21_qPCR-F	CGAGACTGAAGACCGAAGACA
	ZBTB21_qPCR-R	TCACTTTGATCCTCGCACACA
MX1	MX1_qPCR-F	TCCGAAGTGGACATCGCAAA
	MX1_qPCR-R	GGTTGTTCTCAGCCACCGAG
ABCG1	ABCG1_qPCR-F	CGTGGGCCCAGTGACAG
	ABCG1_qPCR-R	CCCTTCGAACCCATACCTGAC
BACE2	BACE2_qPCR-F	CGGCTACTACCTGGAGATGC
	BACE2_qPCR-R	GCGGTATGTGCTAGACCTCTC
MX2	MX2_qPCR-F	TGAACGTGCAGCGAGCTT
	MX2_qPCR-R	GGCTTGTGGGCCTTAGACAT
TFF1	TFF1_qPCR-F	GTCCCTCCAGAAGAGGAGTGT
	TFF1_qPCR-R	GGGACTAATCACCGTGCTGG
PRDM15	PRDM15_F1	GCCTGTATGCGAGAAAGGAG
	PRDM15_R1	GAACATCTGTTGGGCCACTT
ZBTB21	ZBTB21_F1	CTTTTGTGGTGACGATGTGG
	ZBTB21_R1	CCCTTTCCAACGTGTCCTAA
MX1-ABCG1	MX1-ABCG1_F1	CTGCTAAGGGAGCAGGTTTG
	MX1-ABCG1_R1	GCAGACAATGAGTGCTTGGA
	MX1-ABCG1_F2	CTCGGAAGCAGGTCAAACTC
	MX1-ABCG1_R2	GCAGACAATGAGTGCTTGGA
	MX1-ABCG1_F3	CTGCTAAGGGAGCAGGTTTG
	MX1-ABCG1_R3	CAGTTACCCAGCCACCAACT

## Sheet: S3
Table S3 Sequence for the siRNAs
Gene	Name	Sence sequence (5'-3')	Antisence sequence (5'-3')
LPAR1	LPAR1_siRNA2	CAGAGGACUAUGAGAAUGUTT	ACAUUCUCAUAGUCCUCUGTT
Negative control	NC_siRNA	UUCUCCGAACGUGUCACGUTT	ACGUGACACGUUCGGAGAATT

## Sheet: S4
Table S4 The information of SVs in three cell lines.
Chromosome1	Chromosome 2	Strand	Sit1	Sit2	SVs type	Cell name
chr3	chr6	+-	178760000	5360000	translocation	BxPC-3
chr3	chr6	--	178710000	5450000	translocation	BxPC-3
chr3	chr6	++	185080000	38810000	translocation	BxPC-3
chr3	chr6	--	182390000	39810000	translocation	BxPC-3
chr5	chr6	-+	21300000	26980000	translocation	BxPC-3
chr5	chr6	+-	20740000	26800000	translocation	BxPC-3
chr5	chr6	+-	34260000	26800000	translocation	BxPC-3
chr12	chr6	-+	69440000	130730000	translocation	BxPC-3
chr12	chr6	+-	67700000	1560000	translocation	BxPC-3
chr1	chr6	+-	219990000	66010000	translocation	BxPC-3
chr16	chr6	-+	1320000	135280000	translocation	BxPC-3
chr6	chr7	-+	132020000	144390000	translocation	BxPC-3
chr3	chr9	+-	4700000	4000000	translocation	BxPC-3
chr3	chrX	-+	90320000	61900000	translocation	BxPC-3
chr11	chr3	+-	200000	197880000	translocation	BxPC-3
chr1	chr3	--	160080000	73150000	translocation	BxPC-3
chr17	chr7	++	60640000	128260000	translocation	BxPC-3
chr15	chr2	+-	102520000	114330000	translocation	BxPC-3
chr12	chr2	--	114160000	20390000	translocation	BxPC-3
chr2	chr9	-+	114170000	220000	translocation	BxPC-3
chr16	chr2	+-	20450000	15000000	translocation	BxPC-3
chr16	chr2	+-	20440000	15710000	translocation	BxPC-3
chr16	chr2	++	900000	20230000	translocation	BxPC-3
chr15	chr19	++	102520000	180000	translocation	BxPC-3
chr1	chr15	-+	0	102520000	translocation	BxPC-3
chr11	chr5	+-	126230000	86480000	translocation	BxPC-3
chr1	chr5	--	108740000	85560000	translocation	BxPC-3
chr12	chr16	-+	86250000	19100000	translocation	BxPC-3
chr12	chr7	++	64120000	35280000	translocation	BxPC-3
chr4	chr8	-+	9120000	12090000	translocation	BxPC-3
chr4	chr8	--	9020000	12380000	translocation	BxPC-3
chr4	chr8	+-	4100000	12360000	translocation	BxPC-3
chr11	chr4	+-	71610000	9380000	translocation	BxPC-3
chr11	chr4	--	67520000	9700000	translocation	BxPC-3
chr1	chr4	+-	243380000	119330000	translocation	BxPC-3
chr1	chr4	--	243220000	120330000	translocation	BxPC-3
chr1	chr4	-+	224100000	119600000	translocation	BxPC-3
chr1	chr4	++	224200000	120390000	translocation	BxPC-3
chr1	chr4	-+	222640000	119560000	translocation	BxPC-3
chr1	chr4	+-	222700000	120320000	translocation	BxPC-3
chr13	chr4	+-	81800000	154230000	translocation	BxPC-3
chr13	chr4	+-	77220000	154050000	translocation	BxPC-3
chr13	chr4	++	104610000	158900000	translocation	BxPC-3
chr13	chr4	--	77440000	159860000	translocation	BxPC-3
chr13	chr4	+-	104080000	153710000	translocation	BxPC-3
chr13	chr4	++	104080000	156330000	translocation	BxPC-3
chr19	chr7	+-	7350000	101020000	translocation	BxPC-3
chr11	chrX	--	49900000	58560000	translocation	BxPC-3
chr1	chr16	--	146100000	70840000	translocation	BxPC-3
chr10	chr4	++	3290000	122770000	translocation	BxPC-3
chr10	chr4	++	4800000	154240000	translocation	BxPC-3
chr10	chr4	++	4800000	156330000	translocation	BxPC-3
chr10	chr4	-+	4810000	148520000	translocation	BxPC-3
chr10	chr11	-+	112660000	103390000	translocation	BxPC-3
chr10	chr11	+-	81970000	104060000	translocation	BxPC-3
chr10	chr11	++	107980000	105470000	translocation	BxPC-3
chr10	chr13	++	4370000	77200000	translocation	BxPC-3
chr10	chr13	++	4820000	104080000	translocation	BxPC-3
chr2	chrX	--	88130000	142680000	translocation	BxPC-3
chr19	chr5	-+	22390000	49450000	translocation	BxPC-3
chr19	chr5	++	27970000	49550000	translocation	BxPC-3
chr7	chr7	++	39920000	56510000	inversion	BxPC-3
chr7	chr7	+-	39920000	55710000	deletion	BxPC-3
chr7	chr7	+-	36010000	45760000	deletion	BxPC-3
chr7	chr7	++	44080000	102400000	inversion	BxPC-3
chr7	chr7	++	39850000	51480000	inversion	BxPC-3
chr7	chr7	+-	35130000	89750000	deletion	BxPC-3
chr7	chr7	+-	66770000	101970000	deletion	BxPC-3
chr7	chr7	++	45860000	55830000	inversion	BxPC-3
chr7	chr7	+-	44060000	75120000	deletion	BxPC-3
chr7	chr7	-+	89730000	102940000	duplication	BxPC-3
chr7	chr7	++	66770000	75150000	inversion	BxPC-3
chr16	chr16	+-	29300000	88090000	deletion	BxPC-3
chr16	chr16	++	29100000	74430000	inversion	BxPC-3
chr16	chr16	--	15150000	29080000	inversion	BxPC-3
chr16	chr16	+-	70240000	74330000	deletion	BxPC-3
chr16	chr16	--	28630000	70010000	inversion	BxPC-3
chr16	chr16	--	21410000	30230000	inversion	BxPC-3
chr16	chr16	--	21830000	30230000	inversion	BxPC-3
chr16	chr16	-+	21350000	29650000	duplication	BxPC-3
chr16	chr16	-+	21840000	29590000	duplication	BxPC-3
chr16	chr16	+-	15130000	70040000	deletion	BxPC-3
chr16	chr16	--	18870000	30280000	inversion	BxPC-3
chr3	chr3	-+	75410000	129820000	duplication	BxPC-3
chr3	chr3	--	75490000	125540000	inversion	BxPC-3
chr3	chr3	+-	195750000	197340000	deletion	BxPC-3
chr17	chr17	--	36350000	45550000	inversion	BxPC-3
chr17	chr17	+-	15660000	18530000	deletion	BxPC-3
chr17	chr17	--	43520000	62760000	inversion	BxPC-3
chr17	chr17	++	34870000	60350000	inversion	BxPC-3
chr17	chr17	+-	36350000	60300000	deletion	BxPC-3
chr17	chr17	-+	15660000	20600000	duplication	BxPC-3
chr2	chr2	+-	96400000	114040000	deletion	BxPC-3
chr2	chr2	+-	131050000	132000000	deletion	BxPC-3
chr2	chr2	+-	87100000	107070000	deletion	BxPC-3
chr4	chr4	--	128420000	158100000	inversion	BxPC-3
chr4	chr4	-+	3980000	9660000	duplication	BxPC-3
chr5	chr5	--	22120000	70650000	inversion	BxPC-3
chr5	chr5	--	21950000	69250000	inversion	BxPC-3
chr5	chr5	++	21500000	34490000	inversion	BxPC-3
chr12	chr12	++	73430000	88480000	inversion	BxPC-3
chr12	chr12	+-	67700000	88480000	deletion	BxPC-3
chr9	chr9	--	26240000	79660000	inversion	BxPC-3
chr9	chr9	+-	21190000	22910000	deletion	BxPC-3
chr9	chr9	++	33600000	38620000	inversion	BxPC-3
chr9	chr9	+-	92900000	130890000	deletion	BxPC-3
chr9	chr9	-+	117150000	119470000	duplication	BxPC-3
chr9	chr9	+-	33530000	99980000	deletion	BxPC-3
chr18	chr18	--	49440000	76600000	inversion	BxPC-3
chr18	chr18	++	48300000	75300000	inversion	BxPC-3
chr18	chr18	--	49400000	61610000	inversion	BxPC-3
chr11	chr11	--	20870000	112350000	inversion	BxPC-3
chr11	chr11	--	49540000	88560000	inversion	BxPC-3
chr11	chr11	++	49320000	89480000	inversion	BxPC-3
chr11	chr11	+-	49480000	88980000	deletion	BxPC-3
chr11	chr11	--	20870000	111310000	inversion	BxPC-3
chr11	chr11	++	106440000	112340000	inversion	BxPC-3
chr11	chr11	+-	3590000	71360000	deletion	BxPC-3
chr11	chr11	--	3480000	67600000	inversion	BxPC-3
chr11	chr11	+-	120360000	121530000	deletion	BxPC-3
chr10	chr10	--	63710000	80820000	inversion	BxPC-3
chr10	chr10	+-	82350000	118430000	deletion	BxPC-3
chr10	chr10	+-	46360000	75430000	deletion	BxPC-3
chr1	chr1	++	34160000	51140000	inversion	BxPC-3
chr1	chr1	--	40150000	51150000	inversion	BxPC-3
chr1	chr1	-+	91300000	102000000	duplication	BxPC-3
chr13	chr13	+-	46720000	89010000	deletion	BxPC-3
chr13	chr13	+-	46630000	89030000	deletion	BxPC-3
chr13	chr13	-+	47000000	97620000	duplication	BxPC-3
chr13	chr13	++	47040000	64420000	inversion	BxPC-3
chr21	chr21	+-	42800000	43650000	deletion	BxPC-3
chr6	chr6	++	8330000	41250000	inversion	BxPC-3
chr6	chr6	+-	163990000	167610000	deletion	BxPC-3
chr6	chr6	+-	121210000	131070000	deletion	BxPC-3
chr6	chr6	-+	35530000	131200000	duplication	BxPC-3
chr6	chr6	++	58080000	62120000	inversion	BxPC-3
chr6	chr6	--	57630000	62270000	inversion	BxPC-3
chr3	chr8	-+	195630000	131250000	translocation	PANC-1
chr11	chr12	++	11370000	26510000	translocation	PANC-1
chr1	chr4	++	243410000	119530000	translocation	PANC-1
chr18	chr4	++	18780000	177240000	translocation	PANC-1
chr15	chr19	++	102520000	280000	translocation	PANC-1
chr16	chr5	--	620000	168480000	translocation	PANC-1
chr5	chr6	--	21300000	26870000	translocation	PANC-1
chr17	chr9	--	45420000	27580000	translocation	PANC-1
chr1	chr2	--	144520000	5770000	translocation	PANC-1
chr1	chr2	++	148570000	5800000	translocation	PANC-1
chr2	chr9	--	114170000	40000	translocation	PANC-1
chr21	chr8	--	14450000	46840000	translocation	PANC-1
chr1	chr7	++	84010000	76580000	translocation	PANC-1
chr21	chr7	++	28990000	9080000	translocation	PANC-1
chr21	chr7	+-	37210000	15460000	translocation	PANC-1
chr21	chr7	++	26860000	29300000	translocation	PANC-1
chr21	chr7	++	23730000	5390000	translocation	PANC-1
chr6	chr7	-+	132020000	144230000	translocation	PANC-1
chr1	chr16	--	146100000	70840000	translocation	PANC-1
chr1	chr16	++	144590000	71200000	translocation	PANC-1
chr16	chr6	++	20800000	123360000	translocation	PANC-1
chr16	chr6	-+	12530000	54750000	translocation	PANC-1
chr1	chr10	++	149040000	42400000	translocation	PANC-1
chr1	chr6	--	219570000	66010000	translocation	PANC-1
chr18	chr9	-+	71130000	37780000	translocation	PANC-1
chr19	chr5	-+	22470000	49450000	translocation	PANC-1
chr19	chr5	-+	24520000	49720000	translocation	PANC-1
chr2	chrX	+-	88470000	143160000	translocation	PANC-1
chr2	chrX	+-	88260000	142710000	translocation	PANC-1
chr10	chr7	+-	16000000	43260000	translocation	PANC-1
chr10	chr7	++	16070000	43260000	translocation	PANC-1
chr16	chr16	+-	70240000	74330000	deletion	PANC-1
chr16	chr16	++	29300000	88310000	inversion	PANC-1
chr16	chr16	+-	29140000	74410000	deletion	PANC-1
chr9	chr9	+-	18240000	22350000	deletion	PANC-1
chr12	chr12	--	100760000	126160000	inversion	PANC-1
chr19	chr19	-+	48250000	50640000	duplication	PANC-1
chr17	chr17	+-	59150000	67340000	deletion	PANC-1
chr17	chr17	++	36470000	45670000	inversion	PANC-1
chr17	chr17	--	34240000	37820000	inversion	PANC-1
chr17	chr17	+-	39990000	46630000	deletion	PANC-1
chr17	chr17	++	15650000	18730000	inversion	PANC-1
chrX	chrX	--	42980000	120140000	inversion	PANC-1
chrX	chrX	+-	58590000	61680000	deletion	PANC-1
chr1	chr1	+-	92300000	104180000	deletion	PANC-1
chr1	chr1	+-	105040000	119780000	deletion	PANC-1
chr6	chr6	-+	108780000	123720000	duplication	PANC-1
chr6	chr6	--	127590000	166800000	inversion	PANC-1
chr6	chr6	+-	58080000	61920000	deletion	PANC-1
chr7	chr9	+-	49680000	124410000	translocation	H6C7
chr7	chr9	++	49560000	124340000	translocation	H6C7
chr7	chr9	--	460000	137570000	translocation	H6C7
chr7	chrX	-+	155550000	111610000	translocation	H6C7
chr7	chrX	--	152900000	111610000	translocation	H6C7
chr7	chrX	--	133850000	131760000	translocation	H6C7
chr10	chr7	+-	78200000	56440000	translocation	H6C7
chr6	chr7	+-	124190000	103550000	translocation	H6C7
chr16	chr4	++	32100000	166490000	translocation	H6C7
chr1	chr16	--	146090000	70860000	translocation	H6C7
chr1	chr16	+-	149770000	71030000	translocation	H6C7
chr10	chr16	++	42400000	46460000	translocation	H6C7
chr2	chr9	+-	114350000	40000	translocation	H6C7
chr2	chr4	-+	111010000	73890000	translocation	H6C7
chr2	chr22	-+	114360000	51250000	translocation	H6C7
chr20	chr3	-+	51820000	97550000	translocation	H6C7
chr20	chrX	--	29830000	43210000	translocation	H6C7
chr12	chr3	++	56420000	99530000	translocation	H6C7
chr13	chr3	--	57720000	4350000	translocation	H6C7
chr15	chr19	++	102520000	180000	translocation	H6C7
chr1	chr15	-+	0	102520000	translocation	H6C7
chr5	chr9	--	156480000	19160000	translocation	H6C7
chr11	chr9	--	26170000	132720000	translocation	H6C7
chr19	chr5	-+	21330000	49450000	translocation	H6C7
chr1	chr5	-+	20600000	40930000	translocation	H6C7
chr5	chr8	--	30000	84030000	translocation	H6C7
chr12	chr4	--	32600000	68260000	translocation	H6C7
chr1	chr4	-+	243260000	119500000	translocation	H6C7
chr13	chr19	-+	56150000	12950000	translocation	H6C7
chr18	chrX	++	10940000	93570000	translocation	H6C7
chr18	chr21	--	15200000	14350000	translocation	H6C7
chr18	chr21	+-	14900000	14710000	translocation	H6C7
chr1	chr6	++	670000	160000	translocation	H6C7
chr22	chrX	++	37450000	37000000	translocation	H6C7
chr6	chr8	--	90000	20000	translocation	H6C7
chr10	chr13	++	1950000	54460000	translocation	H6C7
chr2	chrX	--	88010000	143160000	translocation	H6C7
chr15	chr5	++	99000000	31800000	translocation	H6C7
chr10	chr12	-+	102790000	27530000	translocation	H6C7
chr10	chr12	++	102790000	27180000	translocation	H6C7
chr21	chr8	-+	45530000	87550000	translocation	H6C7
chr21	chr8	+-	45540000	87550000	translocation	H6C7
chr7	chr7	++	600000	100870000	inversion	H6C7
chr3	chr3	-+	115700000	126330000	duplication	H6C7
chr1	chr1	++	32240000	96200000	inversion	H6C7
chr11	chr11	-+	2900000	102200000	duplication	H6C7
chr11	chr11	+-	24160000	74720000	deletion	H6C7
chr11	chr11	-+	34330000	77660000	duplication	H6C7
chr11	chr11	--	37860000	80900000	inversion	H6C7
chr11	chr11	--	44970000	89220000	inversion	H6C7
chr11	chr11	--	62500000	74820000	inversion	H6C7
chr11	chr11	-+	14730000	74740000	duplication	H6C7
chr11	chr11	--	20440000	61900000	inversion	H6C7
chr11	chr11	++	46280000	62390000	inversion	H6C7
chr11	chr11	-+	61800000	72330000	duplication	H6C7
chrX	chrX	+-	56290000	131400000	deletion	H6C7
chrX	chrX	+-	115010000	122510000	deletion	H6C7
chrX	chrX	+-	94280000	122520000	deletion	H6C7
chr8	chr8	++	910000	14370000	inversion	H6C7
chr22	chr22	++	30870000	38530000	inversion	H6C7
chr6	chr6	++	162570000	170130000	inversion	H6C7
chr4	chr4	-+	33930000	42150000	duplication	H6C7
chr11	chr11	++	67370000	113690000	inversion	H6C7

## Sheet: S5
Table S5 The information of Neo-loops
Chr1	Start1	End1	Chr2	Start2	End2	Neo-loops	Cell name
chr1	33560000	33570000	chr1	33800000	33810000	C1,240000,0	BxPC-3
chr1	33560000	33570000	chr1	33820000	33830000	C1,260000,0	BxPC-3
chr1	33560000	33570000	chr1	33830000	33840000	C1,270000,0	BxPC-3
chr1	33560000	33570000	chr1	33910000	33920000	C1,350000,0	BxPC-3
chr1	33570000	33580000	chr1	33730000	33740000	C1,160000,0	BxPC-3
chr1	33570000	33580000	chr1	33750000	33760000	C1,180000,0	BxPC-3
chr1	33570000	33580000	chr1	33760000	33770000	C1,190000,0	BxPC-3
chr1	33570000	33580000	chr1	33770000	33780000	C1,200000,0	BxPC-3
chr1	33570000	33580000	chr1	33830000	33840000	C1,260000,0	BxPC-3
chr1	33570000	33580000	chr1	33910000	33920000	C1,340000,0	BxPC-3
chr1	33570000	33580000	chr1	33920000	33930000	C1,350000,0	BxPC-3
chr1	33570000	33580000	chr1	33930000	33940000	C1,360000,0	BxPC-3
chr1	33580000	33590000	chr1	33730000	33740000	C1,150000,0	BxPC-3
chr1	33580000	33590000	chr1	33740000	33750000	C1,160000,0	BxPC-3
chr1	33580000	33590000	chr1	33750000	33760000	C1,170000,0	BxPC-3
chr1	33580000	33590000	chr1	33760000	33770000	C1,180000,0	BxPC-3
chr1	33580000	33590000	chr1	33770000	33780000	C1,190000,0	BxPC-3
chr1	33580000	33590000	chr1	33820000	33830000	C1,240000,0	BxPC-3
chr1	33580000	33590000	chr1	33830000	33840000	C1,250000,0	BxPC-3
chr1	33580000	33590000	chr1	33910000	33920000	C1,330000,0	BxPC-3
chr1	33580000	33590000	chr1	33920000	33930000	C1,340000,0	BxPC-3
chr1	33580000	33590000	chr1	33930000	33940000	C1,350000,0	BxPC-3
chr1	33590000	33600000	chr1	33720000	33730000	C1,130000,0	BxPC-3
chr1	33590000	33600000	chr1	33730000	33740000	C1,140000,0	BxPC-3
chr1	33590000	33600000	chr1	33740000	33750000	C1,150000,0	BxPC-3
chr1	33590000	33600000	chr1	33750000	33760000	C1,160000,0	BxPC-3
chr1	33590000	33600000	chr1	33760000	33770000	C1,170000,0	BxPC-3
chr1	33590000	33600000	chr1	33830000	33840000	C1,240000,0	BxPC-3
chr1	33590000	33600000	chr1	33910000	33920000	C1,320000,0	BxPC-3
chr1	33590000	33600000	chr1	33920000	33930000	C1,330000,0	BxPC-3
chr1	33590000	33600000	chr1	33930000	33940000	C1,340000,0	BxPC-3
chr1	33600000	33610000	chr1	33740000	33750000	C1,140000,0	BxPC-3
chr1	33600000	33610000	chr1	33920000	33930000	C1,320000,0	BxPC-3
chr1	33620000	33630000	chr1	33750000	33760000	C1,130000,0	BxPC-3
chr1	33740000	33750000	chr1	33920000	33930000	C1,180000,0	BxPC-3
chr1	33740000	33750000	chr1	33930000	33940000	C1,190000,0	BxPC-3
chr1	33750000	33760000	chr1	33910000	33920000	C1,160000,0	BxPC-3
chr1	33750000	33760000	chr1	33920000	33930000	C1,170000,0	BxPC-3
chr1	33750000	33760000	chr1	33930000	33940000	C1,180000,0	BxPC-3
chr1	33750000	33760000	chr1	34070000	34080000	C1,320000,0	BxPC-3
chr1	33760000	33770000	chr1	33910000	33920000	C1,150000,0	BxPC-3
chr1	33760000	33770000	chr1	33920000	33930000	C1,160000,0	BxPC-3
chr1	33760000	33770000	chr1	33930000	33940000	C1,170000,0	BxPC-3
chr1	33760000	33770000	chr1	34070000	34080000	C1,310000,0	BxPC-3
chr1	33770000	33780000	chr1	33910000	33920000	C1,140000,0	BxPC-3
chr1	33770000	33780000	chr1	33920000	33930000	C1,150000,0	BxPC-3
chr1	33780000	33790000	chr1	33910000	33920000	C1,130000,0	BxPC-3
chr1	33780000	33790000	chr1	33920000	33930000	C1,140000,0	BxPC-3
chr1	33790000	33800000	chr1	33900000	33910000	C1,110000,0	BxPC-3
chr1	33790000	33800000	chr1	33920000	33930000	C1,130000,0	BxPC-3
chr1	33800000	33810000	chr1	33910000	33920000	C1,110000,0	BxPC-3
chr1	33800000	33810000	chr1	33930000	33940000	C1,130000,0	BxPC-3
chr1	33840000	33850000	chr1	34070000	34080000	C1,230000,0	BxPC-3
chr1	33860000	33870000	chr1	34060000	34070000	C1,200000,0	BxPC-3
chr1	33860000	33870000	chr1	34070000	34080000	C1,210000,0	BxPC-3
chr1	33920000	33930000	chr1	34070000	34080000	C1,150000,0	BxPC-3
chr1	33930000	33940000	chr1	34050000	34060000	C1,120000,0	BxPC-3
chr1	33930000	33940000	chr1	34060000	34070000	C1,130000,0	BxPC-3
chr1	33930000	33940000	chr1	34070000	34080000	C1,140000,0	BxPC-3
chr1	33930000	33940000	chr1	34080000	34090000	C1,150000,0	BxPC-3
chr1	33940000	33950000	chr1	34050000	34060000	C1,110000,0	BxPC-3
chr1	33940000	33950000	chr1	34060000	34070000	C1,120000,0	BxPC-3
chr1	33940000	33950000	chr1	34070000	34080000	C1,130000,0	BxPC-3
chr1	33940000	33950000	chr1	34080000	34090000	C1,140000,0	BxPC-3
chr1	33950000	33960000	chr1	34060000	34070000	C1,110000,0	BxPC-3
chr1	33950000	33960000	chr1	34070000	34080000	C1,120000,0	BxPC-3
chr1	34090000	34100000	chr1	51080000	51090000	C1,120000,1	BxPC-3
chr1	34100000	34110000	chr1	51080000	51090000	C1,110000,1	BxPC-3
chr1	40260000	40270000	chr1	40370000	40380000	C2,110000,0	BxPC-3
chr1	40270000	40280000	chr1	40380000	40390000	C2,110000,0	BxPC-3
chr1	40270000	40280000	chr1	40430000	40440000	C2,160000,0	BxPC-3
chr1	40270000	40280000	chr1	40440000	40450000	C2,170000,0	BxPC-3
chr1	40280000	40290000	chr1	40430000	40440000	C2,150000,0	BxPC-3
chr1	40280000	40290000	chr1	40440000	40450000	C2,160000,0	BxPC-3
chr1	40280000	40290000	chr1	40500000	40510000	C2,220000,0	BxPC-3
chr1	40280000	40290000	chr1	40520000	40530000	C2,240000,0	BxPC-3
chr1	40290000	40300000	chr1	40430000	40440000	C2,140000,0	BxPC-3
chr1	40360000	40370000	chr1	40500000	40510000	C2,140000,0	BxPC-3
chr1	40360000	40370000	chr1	40510000	40520000	C2,150000,0	BxPC-3
chr1	40370000	40380000	chr1	40490000	40500000	C2,120000,0	BxPC-3
chr1	40370000	40380000	chr1	40500000	40510000	C2,130000,0	BxPC-3
chr1	40370000	40380000	chr1	40510000	40520000	C2,140000,0	BxPC-3
chr1	40370000	40380000	chr1	40520000	40530000	C2,150000,0	BxPC-3
chr1	40380000	40390000	chr1	40490000	40500000	C2,110000,0	BxPC-3
chr1	40380000	40390000	chr1	40500000	40510000	C2,120000,0	BxPC-3
chr1	40380000	40390000	chr1	40510000	40520000	C2,130000,0	BxPC-3
chr1	40380000	40390000	chr1	40520000	40530000	C2,140000,0	BxPC-3
chr1	40390000	40400000	chr1	40500000	40510000	C2,110000,0	BxPC-3
chr1	40390000	40400000	chr1	40510000	40520000	C2,120000,0	BxPC-3
chr1	40390000	40400000	chr1	40520000	40530000	C2,130000,0	BxPC-3
chr1	40400000	40410000	chr1	40510000	40520000	C2,110000,0	BxPC-3
chr1	40530000	40540000	chr1	40790000	40800000	C2,260000,0	BxPC-3
chr1	40540000	40550000	chr1	40660000	40670000	C2,120000,0	BxPC-3
chr1	40540000	40550000	chr1	40670000	40680000	C2,130000,0	BxPC-3
chr1	40540000	40550000	chr1	40710000	40720000	C2,170000,0	BxPC-3
chr1	40540000	40550000	chr1	40720000	40730000	C2,180000,0	BxPC-3
chr1	40540000	40550000	chr1	40730000	40740000	C2,190000,0	BxPC-3
chr1	40540000	40550000	chr1	40740000	40750000	C2,200000,0	BxPC-3
chr1	40540000	40550000	chr1	40780000	40790000	C2,240000,0	BxPC-3
chr1	40540000	40550000	chr1	40790000	40800000	C2,250000,0	BxPC-3
chr1	40540000	40550000	chr1	40800000	40810000	C2,260000,0	BxPC-3
chr1	40540000	40550000	chr1	40810000	40820000	C2,270000,0	BxPC-3
chr1	40540000	40550000	chr1	40860000	40870000	C2,320000,0	BxPC-3
chr1	40540000	40550000	chr1	40870000	40880000	C2,330000,0	BxPC-3
chr1	40550000	40560000	chr1	40670000	40680000	C2,120000,0	BxPC-3
chr1	40550000	40560000	chr1	40710000	40720000	C2,160000,0	BxPC-3
chr1	40550000	40560000	chr1	40720000	40730000	C2,170000,0	BxPC-3
chr1	40550000	40560000	chr1	40730000	40740000	C2,180000,0	BxPC-3
chr1	40550000	40560000	chr1	40770000	40780000	C2,220000,0	BxPC-3
chr1	40550000	40560000	chr1	40780000	40790000	C2,230000,0	BxPC-3
chr1	40550000	40560000	chr1	40790000	40800000	C2,240000,0	BxPC-3
chr1	40550000	40560000	chr1	40800000	40810000	C2,250000,0	BxPC-3
chr1	40550000	40560000	chr1	40810000	40820000	C2,260000,0	BxPC-3
chr1	40550000	40560000	chr1	40820000	40830000	C2,270000,0	BxPC-3
chr1	40550000	40560000	chr1	40830000	40840000	C2,280000,0	BxPC-3
chr1	40550000	40560000	chr1	40860000	40870000	C2,310000,0	BxPC-3
chr1	40550000	40560000	chr1	40870000	40880000	C2,320000,0	BxPC-3
chr1	40560000	40570000	chr1	40790000	40800000	C2,230000,0	BxPC-3
chr1	40590000	40600000	chr1	40870000	40880000	C2,280000,0	BxPC-3
chr1	40600000	40610000	chr1	40710000	40720000	C2,110000,0	BxPC-3
chr1	40600000	40610000	chr1	40790000	40800000	C2,190000,0	BxPC-3
chr1	40600000	40610000	chr1	40800000	40810000	C2,200000,0	BxPC-3
chr1	40600000	40610000	chr1	40870000	40880000	C2,270000,0	BxPC-3
chr1	40610000	40620000	chr1	40770000	40780000	C2,160000,0	BxPC-3
chr1	40610000	40620000	chr1	40780000	40790000	C2,170000,0	BxPC-3
chr1	40610000	40620000	chr1	40790000	40800000	C2,180000,0	BxPC-3
chr1	40610000	40620000	chr1	40800000	40810000	C2,190000,0	BxPC-3
chr1	40610000	40620000	chr1	40810000	40820000	C2,200000,0	BxPC-3
chr1	40610000	40620000	chr1	40860000	40870000	C2,250000,0	BxPC-3
chr1	40610000	40620000	chr1	40870000	40880000	C2,260000,0	BxPC-3
chr1	40610000	40620000	chr1	40880000	40890000	C2,270000,0	BxPC-3
chr1	40620000	40630000	chr1	40780000	40790000	C2,160000,0	BxPC-3
chr1	40620000	40630000	chr1	40860000	40870000	C2,240000,0	BxPC-3
chr1	40710000	40720000	chr1	40870000	40880000	C2,160000,0	BxPC-3
chr1	40720000	40730000	chr1	40860000	40870000	C2,140000,0	BxPC-3
chr1	40750000	40760000	chr1	40860000	40870000	C2,110000,0	BxPC-3
chr1	50540000	50550000	chr1	50790000	50800000	C1,250000,0	BxPC-3
chr1	50820000	50830000	chr1	51060000	51070000	C1,240000,0	BxPC-3
chr1	50820000	50830000	chr1	51070000	51080000	C1,250000,0	BxPC-3
chr1	50830000	50840000	chr1	51050000	51060000	C1,220000,0	BxPC-3
chr1	50830000	50840000	chr1	51060000	51070000	C1,230000,0	BxPC-3
chr1	50830000	50840000	chr1	51070000	51080000	C1,240000,0	BxPC-3
chr1	50840000	50850000	chr1	51050000	51060000	C1,210000,0	BxPC-3
chr1	50840000	50850000	chr1	51060000	51070000	C1,220000,0	BxPC-3
chr1	50840000	50850000	chr1	51070000	51080000	C1,230000,0	BxPC-3
chr1	50850000	50860000	chr1	51060000	51070000	C1,210000,0	BxPC-3
chr1	50850000	50860000	chr1	51070000	51080000	C1,220000,0	BxPC-3
chr1	50860000	50870000	chr1	51060000	51070000	C1,200000,0	BxPC-3
chr1	50860000	50870000	chr1	51070000	51080000	C1,210000,0	BxPC-3
chr1	50870000	50880000	chr1	51070000	51080000	C1,200000,0	BxPC-3
chr1	50920000	50930000	chr1	51030000	51040000	C1,110000,0	BxPC-3
chr1	50920000	50930000	chr1	51060000	51070000	C1,140000,0	BxPC-3
chr1	51220000	51230000	chr1	51510000	51520000	C2,290000,0	BxPC-3
chr1	51220000	51230000	chr1	51650000	51660000	C2,430000,0	BxPC-3
chr1	51230000	51240000	chr1	51640000	51650000	C2,410000,0	BxPC-3
chr1	51230000	51240000	chr1	51650000	51660000	C2,420000,0	BxPC-3
chr1	51230000	51240000	chr1	51660000	51670000	C2,430000,0	BxPC-3
chr1	51240000	51250000	chr1	51390000	51400000	C2,150000,0	BxPC-3
chr1	51240000	51250000	chr1	51500000	51510000	C2,260000,0	BxPC-3
chr1	51240000	51250000	chr1	51650000	51660000	C2,410000,0	BxPC-3
chr1	51330000	51340000	chr1	51640000	51650000	C2,310000,0	BxPC-3
chr1	51330000	51340000	chr1	51650000	51660000	C2,320000,0	BxPC-3
chr1	51340000	51350000	chr1	51640000	51650000	C2,300000,0	BxPC-3
chr1	51340000	51350000	chr1	51650000	51660000	C2,310000,0	BxPC-3
chr1	51360000	51370000	chr1	51650000	51660000	C2,290000,0	BxPC-3
chr1	51390000	51400000	chr1	51500000	51510000	C2,110000,0	BxPC-3
chr1	51410000	51420000	chr1	51520000	51530000	C2,110000,0	BxPC-3
chr1	51410000	51420000	chr1	51640000	51650000	C2,230000,0	BxPC-3
chr1	51420000	51430000	chr1	51650000	51660000	C2,230000,0	BxPC-3
chr1	51430000	51440000	chr1	51650000	51660000	C2,220000,0	BxPC-3
chr1	51520000	51530000	chr1	51650000	51660000	C2,130000,0	BxPC-3
chr1	51530000	51540000	chr1	51640000	51650000	C2,110000,0	BxPC-3
chr1	51530000	51540000	chr1	51650000	51660000	C2,120000,0	BxPC-3
chr1	51540000	51550000	chr1	51650000	51660000	C2,110000,0	BxPC-3
chr1	51540000	51550000	chr1	51660000	51670000	C2,120000,0	BxPC-3
chr1	51650000	51660000	chr1	51760000	51770000	C2,110000,0	BxPC-3
chr1	91420000	91430000	chr1	91610000	91620000	C3,190000,0	BxPC-3
chr1	91430000	91440000	chr1	91610000	91620000	C3,180000,0	BxPC-3
chr1	91460000	91470000	chr1	91610000	91620000	C3,150000,0	BxPC-3
chr1	91470000	91480000	chr1	91610000	91620000	C3,140000,0	BxPC-3
chr1	91470000	91480000	chr1	91620000	91630000	C3,150000,0	BxPC-3
chr1	91480000	91490000	chr1	91610000	91620000	C3,130000,0	BxPC-3
chr1	91620000	91630000	chr1	91750000	91760000	C3,130000,0	BxPC-3
chr1	91620000	91630000	chr1	91840000	91850000	C3,220000,0	BxPC-3
chr1	91620000	91630000	chr1	91850000	91860000	C3,230000,0	BxPC-3
chr1	91630000	91640000	chr1	91740000	91750000	C3,110000,0	BxPC-3
chr1	91630000	91640000	chr1	91760000	91770000	C3,130000,0	BxPC-3
chr1	91630000	91640000	chr1	91850000	91860000	C3,220000,0	BxPC-3
chr1	91740000	91750000	chr1	91860000	91870000	C3,120000,0	BxPC-3
chr1	91740000	91750000	chr1	91870000	91880000	C3,130000,0	BxPC-3
chr1	91740000	91750000	chr1	91960000	91970000	C3,220000,0	BxPC-3
chr1	91750000	91760000	chr1	91860000	91870000	C3,110000,0	BxPC-3
chr1	91750000	91760000	chr1	91960000	91970000	C3,210000,0	BxPC-3
chr1	91960000	91970000	chr1	92760000	92770000	C3,800000,0	BxPC-3
chr1	91970000	91980000	chr1	92360000	92370000	C3,390000,0	BxPC-3
chr1	91970000	91980000	chr1	92370000	92380000	C3,400000,0	BxPC-3
chr1	91970000	91980000	chr1	92380000	92390000	C3,410000,0	BxPC-3
chr1	91970000	91980000	chr1	92390000	92400000	C3,420000,0	BxPC-3
chr1	91970000	91980000	chr1	92400000	92410000	C3,430000,0	BxPC-3
chr1	91970000	91980000	chr1	92420000	92430000	C3,450000,0	BxPC-3
chr1	91970000	91980000	chr1	92750000	92760000	C3,780000,0	BxPC-3
chr1	91980000	91990000	chr1	92210000	92220000	C3,230000,0	BxPC-3
chr1	91980000	91990000	chr1	92220000	92230000	C3,240000,0	BxPC-3
chr1	91980000	91990000	chr1	92240000	92250000	C3,260000,0	BxPC-3
chr1	91980000	91990000	chr1	92350000	92360000	C3,370000,0	BxPC-3
chr1	91980000	91990000	chr1	92370000	92380000	C3,390000,0	BxPC-3
chr1	91980000	91990000	chr1	92380000	92390000	C3,400000,0	BxPC-3
chr1	91980000	91990000	chr1	92390000	92400000	C3,410000,0	BxPC-3
chr1	91980000	91990000	chr1	92400000	92410000	C3,420000,0	BxPC-3
chr1	91980000	91990000	chr1	92410000	92420000	C3,430000,0	BxPC-3
chr1	91990000	92000000	chr1	92110000	92120000	C3,120000,0	BxPC-3
chr1	91990000	92000000	chr1	92140000	92150000	C3,150000,0	BxPC-3
chr1	91990000	92000000	chr1	92150000	92160000	C3,160000,0	BxPC-3
chr1	91990000	92000000	chr1	92160000	92170000	C3,170000,0	BxPC-3
chr1	91990000	92000000	chr1	92170000	92180000	C3,180000,0	BxPC-3
chr1	91990000	92000000	chr1	92200000	92210000	C3,210000,0	BxPC-3
chr1	91990000	92000000	chr1	92210000	92220000	C3,220000,0	BxPC-3
chr1	91990000	92000000	chr1	92220000	92230000	C3,230000,0	BxPC-3
chr1	91990000	92000000	chr1	92230000	92240000	C3,240000,0	BxPC-3
chr1	91990000	92000000	chr1	92240000	92250000	C3,250000,0	BxPC-3
chr1	91990000	92000000	chr1	92250000	92260000	C3,260000,0	BxPC-3
chr1	91990000	92000000	chr1	92260000	92270000	C3,270000,0	BxPC-3
chr1	91990000	92000000	chr1	92300000	92310000	C3,310000,0	BxPC-3
chr1	91990000	92000000	chr1	92310000	92320000	C3,320000,0	BxPC-3
chr1	91990000	92000000	chr1	92320000	92330000	C3,330000,0	BxPC-3
chr1	91990000	92000000	chr1	92350000	92360000	C3,360000,0	BxPC-3
chr1	91990000	92000000	chr1	92370000	92380000	C3,380000,0	BxPC-3
chr1	91990000	92000000	chr1	92380000	92390000	C3,390000,0	BxPC-3
chr1	91990000	92000000	chr1	92390000	92400000	C3,400000,0	BxPC-3
chr1	91990000	92000000	chr1	92400000	92410000	C3,410000,0	BxPC-3
chr1	92000000	92010000	chr1	92120000	92130000	C3,120000,0	BxPC-3
chr1	92000000	92010000	chr1	92130000	92140000	C3,130000,0	BxPC-3
chr1	92000000	92010000	chr1	92140000	92150000	C3,140000,0	BxPC-3
chr1	92000000	92010000	chr1	92150000	92160000	C3,150000,0	BxPC-3
chr1	92000000	92010000	chr1	92160000	92170000	C3,160000,0	BxPC-3
chr1	92000000	92010000	chr1	92200000	92210000	C3,200000,0	BxPC-3
chr1	92000000	92010000	chr1	92210000	92220000	C3,210000,0	BxPC-3
chr1	92000000	92010000	chr1	92240000	92250000	C3,240000,0	BxPC-3
chr1	92000000	92010000	chr1	92250000	92260000	C3,250000,0	BxPC-3
chr1	92000000	92010000	chr1	92260000	92270000	C3,260000,0	BxPC-3
chr1	92000000	92010000	chr1	92270000	92280000	C3,270000,0	BxPC-3
chr1	92000000	92010000	chr1	92290000	92300000	C3,290000,0	BxPC-3
chr1	92000000	92010000	chr1	92370000	92380000	C3,370000,0	BxPC-3
chr1	92000000	92010000	chr1	92380000	92390000	C3,380000,0	BxPC-3
chr1	92000000	92010000	chr1	92390000	92400000	C3,390000,0	BxPC-3
chr1	92010000	92020000	chr1	92200000	92210000	C3,190000,0	BxPC-3
chr1	92070000	92080000	chr1	92380000	92390000	C3,310000,0	BxPC-3
chr1	92080000	92090000	chr1	92190000	92200000	C3,110000,0	BxPC-3
chr1	92080000	92090000	chr1	92380000	92390000	C3,300000,0	BxPC-3
chr1	92090000	92100000	chr1	92380000	92390000	C3,290000,0	BxPC-3
chr1	92150000	92160000	chr1	92380000	92390000	C3,230000,0	BxPC-3
chr1	92180000	92190000	chr1	92360000	92370000	C3,180000,0	BxPC-3
chr1	92180000	92190000	chr1	92370000	92380000	C3,190000,0	BxPC-3
chr1	92180000	92190000	chr1	92390000	92400000	C3,210000,0	BxPC-3
chr1	92440000	92450000	chr1	92740000	92750000	C3,300000,0	BxPC-3
chr1	92440000	92450000	chr1	92750000	92760000	C3,310000,0	BxPC-3
chr1	92450000	92460000	chr1	92740000	92750000	C3,290000,0	BxPC-3
chr1	92450000	92460000	chr1	92750000	92760000	C3,300000,0	BxPC-3
chr1	92450000	92460000	chr1	92760000	92770000	C3,310000,0	BxPC-3
chr1	92460000	92470000	chr1	92730000	92740000	C3,270000,0	BxPC-3
chr1	92460000	92470000	chr1	92740000	92750000	C3,280000,0	BxPC-3
chr1	92460000	92470000	chr1	92750000	92760000	C3,290000,0	BxPC-3
chr1	92460000	92470000	chr1	92760000	92770000	C3,300000,0	BxPC-3
chr1	92460000	92470000	chr1	92770000	92780000	C3,310000,0	BxPC-3
chr1	92470000	92480000	chr1	92720000	92730000	C3,250000,0	BxPC-3
chr1	92470000	92480000	chr1	92730000	92740000	C3,260000,0	BxPC-3
chr1	92470000	92480000	chr1	92740000	92750000	C3,270000,0	BxPC-3
chr1	92470000	92480000	chr1	92750000	92760000	C3,280000,0	BxPC-3
chr1	92470000	92480000	chr1	92760000	92770000	C3,290000,0	BxPC-3
chr1	92490000	92500000	chr1	92740000	92750000	C3,250000,0	BxPC-3
chr1	92490000	92500000	chr1	92750000	92760000	C3,260000,0	BxPC-3
chr1	92530000	92540000	chr1	92730000	92740000	C3,200000,0	BxPC-3
chr1	92530000	92540000	chr1	92740000	92750000	C3,210000,0	BxPC-3
chr1	92540000	92550000	chr1	92710000	92720000	C3,170000,0	BxPC-3
chr1	92540000	92550000	chr1	92720000	92730000	C3,180000,0	BxPC-3
chr1	92760000	92770000	chr1	93060000	93070000	C3,300000,0	BxPC-3
chr1	92760000	92770000	chr1	93070000	93080000	C3,310000,0	BxPC-3
chr1	92760000	92770000	chr1	93080000	93090000	C3,320000,0	BxPC-3
chr1	92760000	92770000	chr1	93090000	93100000	C3,330000,0	BxPC-3
chr1	92770000	92780000	chr1	93060000	93070000	C3,290000,0	BxPC-3
chr1	92770000	92780000	chr1	93070000	93080000	C3,300000,0	BxPC-3
chr1	92770000	92780000	chr1	93080000	93090000	C3,310000,0	BxPC-3
chr1	92770000	92780000	chr1	93090000	93100000	C3,320000,0	BxPC-3
chr1	92770000	92780000	chr1	93100000	93110000	C3,330000,0	BxPC-3
chr1	92780000	92790000	chr1	92930000	92940000	C3,150000,0	BxPC-3
chr1	92780000	92790000	chr1	93060000	93070000	C3,280000,0	BxPC-3
chr1	92780000	92790000	chr1	93070000	93080000	C3,290000,0	BxPC-3
chr1	92780000	92790000	chr1	93080000	93090000	C3,300000,0	BxPC-3
chr1	92780000	92790000	chr1	93090000	93100000	C3,310000,0	BxPC-3
chr1	92780000	92790000	chr1	93100000	93110000	C3,320000,0	BxPC-3
chr1	92790000	92800000	chr1	92960000	92970000	C3,170000,0	BxPC-3
chr1	92790000	92800000	chr1	92970000	92980000	C3,180000,0	BxPC-3
chr1	92790000	92800000	chr1	93070000	93080000	C3,280000,0	BxPC-3
chr1	92790000	92800000	chr1	93080000	93090000	C3,290000,0	BxPC-3
chr1	92790000	92800000	chr1	93090000	93100000	C3,300000,0	BxPC-3
chr1	92790000	92800000	chr1	93100000	93110000	C3,310000,0	BxPC-3
chr1	92800000	92810000	chr1	92960000	92970000	C3,160000,0	BxPC-3
chr1	92800000	92810000	chr1	93060000	93070000	C3,260000,0	BxPC-3
chr1	92800000	92810000	chr1	93070000	93080000	C3,270000,0	BxPC-3
chr1	92800000	92810000	chr1	93080000	93090000	C3,280000,0	BxPC-3
chr1	92820000	92830000	chr1	93070000	93080000	C3,250000,0	BxPC-3
chr1	92920000	92930000	chr1	93060000	93070000	C3,140000,0	BxPC-3
chr1	92940000	92950000	chr1	93060000	93070000	C3,120000,0	BxPC-3
chr1	92940000	92950000	chr1	93080000	93090000	C3,140000,0	BxPC-3
chr1	92950000	92960000	chr1	93060000	93070000	C3,110000,0	BxPC-3
chr1	92960000	92970000	chr1	93070000	93080000	C3,110000,0	BxPC-3
chr1	93300000	93310000	chr1	93530000	93540000	C3,230000,0	BxPC-3
chr1	93310000	93320000	chr1	93430000	93440000	C3,120000,0	BxPC-3
chr1	93310000	93320000	chr1	93440000	93450000	C3,130000,0	BxPC-3
chr1	93310000	93320000	chr1	93450000	93460000	C3,140000,0	BxPC-3
chr1	93310000	93320000	chr1	93460000	93470000	C3,150000,0	BxPC-3
chr1	93310000	93320000	chr1	93470000	93480000	C3,160000,0	BxPC-3
chr1	93310000	93320000	chr1	93480000	93490000	C3,170000,0	BxPC-3
chr1	93310000	93320000	chr1	93510000	93520000	C3,200000,0	BxPC-3
chr1	93310000	93320000	chr1	93520000	93530000	C3,210000,0	BxPC-3
chr1	93310000	93320000	chr1	93530000	93540000	C3,220000,0	BxPC-3
chr1	93310000	93320000	chr1	93540000	93550000	C3,230000,0	BxPC-3
chr1	93310000	93320000	chr1	93550000	93560000	C3,240000,0	BxPC-3
chr1	93310000	93320000	chr1	93610000	93620000	C3,300000,0	BxPC-3
chr1	93320000	93330000	chr1	93430000	93440000	C3,110000,0	BxPC-3
chr1	93320000	93330000	chr1	93440000	93450000	C3,120000,0	BxPC-3
chr1	93320000	93330000	chr1	93450000	93460000	C3,130000,0	BxPC-3
chr1	93320000	93330000	chr1	93460000	93470000	C3,140000,0	BxPC-3
chr1	93320000	93330000	chr1	93470000	93480000	C3,150000,0	BxPC-3
chr1	93320000	93330000	chr1	93480000	93490000	C3,160000,0	BxPC-3
chr1	93320000	93330000	chr1	93510000	93520000	C3,190000,0	BxPC-3
chr1	93320000	93330000	chr1	93520000	93530000	C3,200000,0	BxPC-3
chr1	93320000	93330000	chr1	93530000	93540000	C3,210000,0	BxPC-3
chr1	93320000	93330000	chr1	93540000	93550000	C3,220000,0	BxPC-3
chr1	93330000	93340000	chr1	93440000	93450000	C3,110000,0	BxPC-3
chr1	93330000	93340000	chr1	93450000	93460000	C3,120000,0	BxPC-3
chr1	93330000	93340000	chr1	93460000	93470000	C3,130000,0	BxPC-3
chr1	93330000	93340000	chr1	93470000	93480000	C3,140000,0	BxPC-3
chr1	93330000	93340000	chr1	93520000	93530000	C3,190000,0	BxPC-3
chr1	93330000	93340000	chr1	93530000	93540000	C3,200000,0	BxPC-3
chr1	93340000	93350000	chr1	93450000	93460000	C3,110000,0	BxPC-3
chr1	93340000	93350000	chr1	93530000	93540000	C3,190000,0	BxPC-3
chr1	93560000	93570000	chr1	93680000	93690000	C3,120000,0	BxPC-3
chr1	99620000	99630000	chr1	100170000	100180000	C3,550000,0	BxPC-3
chr1	99630000	99640000	chr1	99940000	99950000	C3,310000,0	BxPC-3
chr1	99630000	99640000	chr1	99950000	99960000	C3,320000,0	BxPC-3
chr1	99630000	99640000	chr1	100160000	100170000	C3,530000,0	BxPC-3
chr1	99640000	99650000	chr1	99930000	99940000	C3,290000,0	BxPC-3
chr1	99640000	99650000	chr1	99940000	99950000	C3,300000,0	BxPC-3
chr1	99640000	99650000	chr1	99950000	99960000	C3,310000,0	BxPC-3
chr1	99640000	99650000	chr1	100160000	100170000	C3,520000,0	BxPC-3
chr1	99640000	99650000	chr1	100190000	100200000	C3,550000,0	BxPC-3
chr1	99650000	99660000	chr1	99920000	99930000	C3,270000,0	BxPC-3
chr1	99650000	99660000	chr1	99930000	99940000	C3,280000,0	BxPC-3
chr1	99650000	99660000	chr1	99940000	99950000	C3,290000,0	BxPC-3
chr1	99650000	99660000	chr1	99950000	99960000	C3,300000,0	BxPC-3
chr1	99650000	99660000	chr1	100170000	100180000	C3,520000,0	BxPC-3
chr1	99660000	99670000	chr1	99930000	99940000	C3,270000,0	BxPC-3
chr1	99660000	99670000	chr1	99940000	99950000	C3,280000,0	BxPC-3
chr1	99770000	99780000	chr1	99910000	99920000	C3,140000,0	BxPC-3
chr1	99810000	99820000	chr1	100160000	100170000	C3,350000,0	BxPC-3
chr1	99840000	99850000	chr1	100160000	100170000	C3,320000,0	BxPC-3
chr1	99910000	99920000	chr1	100180000	100190000	C3,270000,0	BxPC-3
chr1	99920000	99930000	chr1	100160000	100170000	C3,240000,0	BxPC-3
chr1	99920000	99930000	chr1	100170000	100180000	C3,250000,0	BxPC-3
chr1	99920000	99930000	chr1	100180000	100190000	C3,260000,0	BxPC-3
chr1	99930000	99940000	chr1	100150000	100160000	C3,220000,0	BxPC-3
chr1	99930000	99940000	chr1	100160000	100170000	C3,230000,0	BxPC-3
chr1	99930000	99940000	chr1	100170000	100180000	C3,240000,0	BxPC-3
chr1	99930000	99940000	chr1	100180000	100190000	C3,250000,0	BxPC-3
chr1	99940000	99950000	chr1	100150000	100160000	C3,210000,0	BxPC-3
chr1	99940000	99950000	chr1	100160000	100170000	C3,220000,0	BxPC-3
chr1	99940000	99950000	chr1	100170000	100180000	C3,230000,0	BxPC-3
chr1	99940000	99950000	chr1	100180000	100190000	C3,240000,0	BxPC-3
chr1	99950000	99960000	chr1	100110000	100120000	C3,160000,0	BxPC-3
chr1	99950000	99960000	chr1	100160000	100170000	C3,210000,0	BxPC-3
chr1	99950000	99960000	chr1	100170000	100180000	C3,220000,0	BxPC-3
chr1	99960000	99970000	chr1	100160000	100170000	C3,200000,0	BxPC-3
chr1	99970000	99980000	chr1	100090000	100100000	C3,120000,0	BxPC-3
chr1	99990000	100000000	chr1	100170000	100180000	C3,180000,0	BxPC-3
chr1	100000000	100010000	chr1	100170000	100180000	C3,170000,0	BxPC-3
chr1	100010000	100020000	chr1	100160000	100170000	C3,150000,0	BxPC-3
chr1	100020000	100030000	chr1	100150000	100160000	C3,130000,0	BxPC-3
chr1	100020000	100030000	chr1	100160000	100170000	C3,140000,0	BxPC-3
chr1	100250000	100260000	chr1	100360000	100370000	C3,110000,0	BxPC-3
chr1	100260000	100270000	chr1	100500000	100510000	C3,240000,0	BxPC-3
chr1	100260000	100270000	chr1	100510000	100520000	C3,250000,0	BxPC-3
chr1	100260000	100270000	chr1	100520000	100530000	C3,260000,0	BxPC-3
chr1	100260000	100270000	chr1	100530000	100540000	C3,270000,0	BxPC-3
chr1	100260000	100270000	chr1	100600000	100610000	C3,340000,0	BxPC-3
chr1	100270000	100280000	chr1	100490000	100500000	C3,220000,0	BxPC-3
chr1	100270000	100280000	chr1	100500000	100510000	C3,230000,0	BxPC-3
chr1	100270000	100280000	chr1	100510000	100520000	C3,240000,0	BxPC-3
chr1	100270000	100280000	chr1	100520000	100530000	C3,250000,0	BxPC-3
chr1	100270000	100280000	chr1	100530000	100540000	C3,260000,0	BxPC-3
chr1	100270000	100280000	chr1	100580000	100590000	C3,310000,0	BxPC-3
chr1	100270000	100280000	chr1	100590000	100600000	C3,320000,0	BxPC-3
chr1	100270000	100280000	chr1	100600000	100610000	C3,330000,0	BxPC-3
chr1	100270000	100280000	chr1	100920000	100930000	C3,650000,0	BxPC-3
chr1	100270000	100280000	chr1	100930000	100940000	C3,660000,0	BxPC-3
chr1	100280000	100290000	chr1	100580000	100590000	C3,300000,0	BxPC-3
chr1	100280000	100290000	chr1	100920000	100930000	C3,640000,0	BxPC-3
chr1	100340000	100350000	chr1	100470000	100480000	C3,130000,0	BxPC-3
chr1	100340000	100350000	chr1	100480000	100490000	C3,140000,0	BxPC-3
chr1	100350000	100360000	chr1	100480000	100490000	C3,130000,0	BxPC-3
chr1	100350000	100360000	chr1	100490000	100500000	C3,140000,0	BxPC-3
chr1	100380000	100390000	chr1	100490000	100500000	C3,110000,0	BxPC-3
chr1	100600000	100610000	chr1	100730000	100740000	C3,130000,0	BxPC-3
chr1	100600000	100610000	chr1	100740000	100750000	C3,140000,0	BxPC-3
chr1	100610000	100620000	chr1	100720000	100730000	C3,110000,0	BxPC-3
chr1	100610000	100620000	chr1	100730000	100740000	C3,120000,0	BxPC-3
chr1	100610000	100620000	chr1	100910000	100920000	C3,300000,0	BxPC-3
chr1	100610000	100620000	chr1	100920000	100930000	C3,310000,0	BxPC-3
chr1	100620000	100630000	chr1	100920000	100930000	C3,300000,0	BxPC-3
chr1	100730000	100740000	chr1	100910000	100920000	C3,180000,0	BxPC-3
chr1	100730000	100740000	chr1	100920000	100930000	C3,190000,0	BxPC-3
chr1	100740000	100750000	chr1	100900000	100910000	C3,160000,0	BxPC-3
chr1	100740000	100750000	chr1	100910000	100920000	C3,170000,0	BxPC-3
chr1	100740000	100750000	chr1	100920000	100930000	C3,180000,0	BxPC-3
chr1	100750000	100760000	chr1	100910000	100920000	C3,160000,0	BxPC-3
chr1	100750000	100760000	chr1	100920000	100930000	C3,170000,0	BxPC-3
chr1	100760000	100770000	chr1	100910000	100920000	C3,150000,0	BxPC-3
chr1	100760000	100770000	chr1	100920000	100930000	C3,160000,0	BxPC-3
chr1	100770000	100780000	chr1	100910000	100920000	C3,140000,0	BxPC-3
chr1	100810000	100820000	chr1	100920000	100930000	C3,110000,0	BxPC-3
chr1	100910000	100920000	chr1	101330000	101340000	C3,420000,0	BxPC-3
chr1	100910000	100920000	chr1	101340000	101350000	C3,430000,0	BxPC-3
chr1	100910000	100920000	chr1	101350000	101360000	C3,440000,0	BxPC-3
chr1	100920000	100930000	chr1	101060000	101070000	C3,140000,0	BxPC-3
chr1	100920000	100930000	chr1	101070000	101080000	C3,150000,0	BxPC-3
chr1	100920000	100930000	chr1	101320000	101330000	C3,400000,0	BxPC-3
chr1	100920000	100930000	chr1	101330000	101340000	C3,410000,0	BxPC-3
chr1	100920000	100930000	chr1	101340000	101350000	C3,420000,0	BxPC-3
chr1	100930000	100940000	chr1	101050000	101060000	C3,120000,0	BxPC-3
chr1	100930000	100940000	chr1	101060000	101070000	C3,130000,0	BxPC-3
chr1	100930000	100940000	chr1	101070000	101080000	C3,140000,0	BxPC-3
chr1	100930000	100940000	chr1	101320000	101330000	C3,390000,0	BxPC-3
chr1	100930000	100940000	chr1	101330000	101340000	C3,400000,0	BxPC-3
chr1	100930000	100940000	chr1	101340000	101350000	C3,410000,0	BxPC-3
chr1	100930000	100940000	chr1	101350000	101360000	C3,420000,0	BxPC-3
chr1	100940000	100950000	chr1	101050000	101060000	C3,110000,0	BxPC-3
chr1	100940000	100950000	chr1	101060000	101070000	C3,120000,0	BxPC-3
chr1	100940000	100950000	chr1	101320000	101330000	C3,380000,0	BxPC-3
chr1	100940000	100950000	chr1	101330000	101340000	C3,390000,0	BxPC-3
chr1	100940000	100950000	chr1	101340000	101350000	C3,400000,0	BxPC-3
chr1	100950000	100960000	chr1	101060000	101070000	C3,110000,0	BxPC-3
chr1	100950000	100960000	chr1	101330000	101340000	C3,380000,0	BxPC-3
chr1	100950000	100960000	chr1	101340000	101350000	C3,390000,0	BxPC-3
chr1	100960000	100970000	chr1	101330000	101340000	C3,370000,0	BxPC-3
chr1	100960000	100970000	chr1	101340000	101350000	C3,380000,0	BxPC-3
chr1	100970000	100980000	chr1	101330000	101340000	C3,360000,0	BxPC-3
chr1	100980000	100990000	chr1	101320000	101330000	C3,340000,0	BxPC-3
chr1	100980000	100990000	chr1	101330000	101340000	C3,350000,0	BxPC-3
chr1	100980000	100990000	chr1	101340000	101350000	C3,360000,0	BxPC-3
chr1	100990000	101000000	chr1	101320000	101330000	C3,330000,0	BxPC-3
chr1	100990000	101000000	chr1	101330000	101340000	C3,340000,0	BxPC-3
chr1	100990000	101000000	chr1	101340000	101350000	C3,350000,0	BxPC-3
chr1	101000000	101010000	chr1	101320000	101330000	C3,320000,0	BxPC-3
chr1	101000000	101010000	chr1	101330000	101340000	C3,330000,0	BxPC-3
chr1	101000000	101010000	chr1	101340000	101350000	C3,340000,0	BxPC-3
chr1	101010000	101020000	chr1	101330000	101340000	C3,320000,0	BxPC-3
chr1	101040000	101050000	chr1	101320000	101330000	C3,280000,0	BxPC-3
chr1	101040000	101050000	chr1	101330000	101340000	C3,290000,0	BxPC-3
chr1	101050000	101060000	chr1	101320000	101330000	C3,270000,0	BxPC-3
chr1	101050000	101060000	chr1	101330000	101340000	C3,280000,0	BxPC-3
chr1	101060000	101070000	chr1	101310000	101320000	C3,250000,0	BxPC-3
chr1	101060000	101070000	chr1	101320000	101330000	C3,260000,0	BxPC-3
chr1	101060000	101070000	chr1	101330000	101340000	C3,270000,0	BxPC-3
chr1	101060000	101070000	chr1	101340000	101350000	C3,280000,0	BxPC-3
chr1	101070000	101080000	chr1	101180000	101190000	C3,110000,0	BxPC-3
chr1	101070000	101080000	chr1	101260000	101270000	C3,190000,0	BxPC-3
chr1	101070000	101080000	chr1	101310000	101320000	C3,240000,0	BxPC-3
chr1	101070000	101080000	chr1	101320000	101330000	C3,250000,0	BxPC-3
chr1	101070000	101080000	chr1	101330000	101340000	C3,260000,0	BxPC-3
chr1	101070000	101080000	chr1	101340000	101350000	C3,270000,0	BxPC-3
chr1	101080000	101090000	chr1	101300000	101310000	C3,220000,0	BxPC-3
chr1	101080000	101090000	chr1	101310000	101320000	C3,230000,0	BxPC-3
chr1	101080000	101090000	chr1	101320000	101330000	C3,240000,0	BxPC-3
chr1	101080000	101090000	chr1	101330000	101340000	C3,250000,0	BxPC-3
chr1	101080000	101090000	chr1	101340000	101350000	C3,260000,0	BxPC-3
chr1	101090000	101100000	chr1	101330000	101340000	C3,240000,0	BxPC-3
chr1	101120000	101130000	chr1	101320000	101330000	C3,200000,0	BxPC-3
chr1	101130000	101140000	chr1	101320000	101330000	C3,190000,0	BxPC-3
chr1	101140000	101150000	chr1	101330000	101340000	C3,190000,0	BxPC-3
chr1	101170000	101180000	chr1	101330000	101340000	C3,160000,0	BxPC-3
chr1	101190000	101200000	chr1	101330000	101340000	C3,140000,0	BxPC-3
chr1	101370000	101380000	chr1	101710000	101720000	C3,340000,0	BxPC-3
chr1	101370000	101380000	chr1	101720000	101730000	C3,350000,0	BxPC-3
chr1	101370000	101380000	chr1	101730000	101740000	C3,360000,0	BxPC-3
chr1	101370000	101380000	chr1	101810000	101820000	C3,440000,0	BxPC-3
chr1	101380000	101390000	chr1	101700000	101710000	C3,320000,0	BxPC-3
chr1	101380000	101390000	chr1	101710000	101720000	C3,330000,0	BxPC-3
chr1	101380000	101390000	chr1	101720000	101730000	C3,340000,0	BxPC-3
chr1	101380000	101390000	chr1	101730000	101740000	C3,350000,0	BxPC-3
chr1	101380000	101390000	chr1	101740000	101750000	C3,360000,0	BxPC-3
chr1	101380000	101390000	chr1	101750000	101760000	C3,370000,0	BxPC-3
chr1	101380000	101390000	chr1	101760000	101770000	C3,380000,0	BxPC-3
chr1	101380000	101390000	chr1	101770000	101780000	C3,390000,0	BxPC-3
chr1	101380000	101390000	chr1	101810000	101820000	C3,430000,0	BxPC-3
chr1	101380000	101390000	chr1	101820000	101830000	C3,440000,0	BxPC-3
chr1	101380000	101390000	chr1	101830000	101840000	C3,450000,0	BxPC-3
chr1	101390000	101400000	chr1	101700000	101710000	C3,310000,0	BxPC-3
chr1	101390000	101400000	chr1	101710000	101720000	C3,320000,0	BxPC-3
chr1	101390000	101400000	chr1	101720000	101730000	C3,330000,0	BxPC-3
chr1	101390000	101400000	chr1	101730000	101740000	C3,340000,0	BxPC-3
chr1	101390000	101400000	chr1	101740000	101750000	C3,350000,0	BxPC-3
chr1	101390000	101400000	chr1	101750000	101760000	C3,360000,0	BxPC-3
chr1	101390000	101400000	chr1	101760000	101770000	C3,370000,0	BxPC-3
chr1	101390000	101400000	chr1	101780000	101790000	C3,390000,0	BxPC-3
chr1	101390000	101400000	chr1	101820000	101830000	C3,430000,0	BxPC-3
chr1	101400000	101410000	chr1	101750000	101760000	C3,350000,0	BxPC-3
chr1	101400000	101410000	chr1	101760000	101770000	C3,360000,0	BxPC-3
chr1	101480000	101490000	chr1	101740000	101750000	C3,260000,0	BxPC-3
chr1	101490000	101500000	chr1	101690000	101700000	C3,200000,0	BxPC-3
chr1	101490000	101500000	chr1	101700000	101710000	C3,210000,0	BxPC-3
chr1	101490000	101500000	chr1	101750000	101760000	C3,260000,0	BxPC-3
chr1	101500000	101510000	chr1	101750000	101760000	C3,250000,0	BxPC-3
chr1	101600000	101610000	chr1	101740000	101750000	C3,140000,0	BxPC-3
chr1	101600000	101610000	chr1	101750000	101760000	C3,150000,0	BxPC-3
chr1	101760000	101770000	chr1	101900000	101910000	C3,140000,0	BxPC-3
chr1	101770000	101780000	chr1	101890000	101900000	C3,120000,0	BxPC-3
chr1	101770000	101780000	chr1	101900000	101910000	C3,130000,0	BxPC-3
chr1	101780000	101790000	chr1	101890000	101900000	C3,110000,0	BxPC-3
chr1	101780000	101790000	chr1	101900000	101910000	C3,120000,0	BxPC-3
chr1	108750000	108760000	chr1	109040000	109050000	C4,290000,0	BxPC-3
chr1	108750000	108760000	chr1	109060000	109070000	C4,310000,0	BxPC-3
chr1	108750000	108760000	chr1	109120000	109130000	C4,370000,0	BxPC-3
chr1	108750000	108760000	chr1	109150000	109160000	C4,400000,0	BxPC-3
chr1	108760000	108770000	chr1	109070000	109080000	C4,310000,0	BxPC-3
chr1	108760000	108770000	chr1	109090000	109100000	C4,330000,0	BxPC-3
chr1	108760000	108770000	chr1	109100000	109110000	C4,340000,0	BxPC-3
chr1	108760000	108770000	chr1	109110000	109120000	C4,350000,0	BxPC-3
chr1	108760000	108770000	chr1	109120000	109130000	C4,360000,0	BxPC-3
chr1	108760000	108770000	chr1	109140000	109150000	C4,380000,0	BxPC-3
chr1	109030000	109040000	chr1	109170000	109180000	C4,140000,0	BxPC-3
chr1	109040000	109050000	chr1	109170000	109180000	C4,130000,0	BxPC-3
chr1	109040000	109050000	chr1	109180000	109190000	C4,140000,0	BxPC-3
chr1	109040000	109050000	chr1	109190000	109200000	C4,150000,0	BxPC-3
chr1	109050000	109060000	chr1	109170000	109180000	C4,120000,0	BxPC-3
chr1	109050000	109060000	chr1	109180000	109190000	C4,130000,0	BxPC-3
chr1	109050000	109060000	chr1	109190000	109200000	C4,140000,0	BxPC-3
chr1	146500000	146510000	chr1	146710000	146720000	C5,210000,0	BxPC-3
chr1	146510000	146520000	chr1	146710000	146720000	C5,200000,0	BxPC-3
chr1	146730000	146740000	chr1	146850000	146860000	C5,120000,0	BxPC-3
chr1	146730000	146740000	chr1	146960000	146970000	C5,230000,0	BxPC-3
chr1	146730000	146740000	chr1	146970000	146980000	C5,240000,0	BxPC-3
chr1	146740000	146750000	chr1	146850000	146860000	C5,110000,0	BxPC-3
chr1	146740000	146750000	chr1	146860000	146870000	C5,120000,0	BxPC-3
chr1	146740000	146750000	chr1	146930000	146940000	C5,190000,0	BxPC-3
chr1	146740000	146750000	chr1	146940000	146950000	C5,200000,0	BxPC-3
chr1	146740000	146750000	chr1	146950000	146960000	C5,210000,0	BxPC-3
chr1	146740000	146750000	chr1	146960000	146970000	C5,220000,0	BxPC-3
chr1	146740000	146750000	chr1	146970000	146980000	C5,230000,0	BxPC-3
chr1	146740000	146750000	chr1	146980000	146990000	C5,240000,0	BxPC-3
chr1	146740000	146750000	chr1	147090000	147100000	C5,350000,0	BxPC-3
chr1	146740000	146750000	chr1	147100000	147110000	C5,360000,0	BxPC-3
chr1	146750000	146760000	chr1	146860000	146870000	C5,110000,0	BxPC-3
chr1	146750000	146760000	chr1	146930000	146940000	C5,180000,0	BxPC-3
chr1	146750000	146760000	chr1	146940000	146950000	C5,190000,0	BxPC-3
chr1	146750000	146760000	chr1	146960000	146970000	C5,210000,0	BxPC-3
chr1	146750000	146760000	chr1	146970000	146980000	C5,220000,0	BxPC-3
chr1	146750000	146760000	chr1	146980000	146990000	C5,230000,0	BxPC-3
chr1	146760000	146770000	chr1	146930000	146940000	C5,170000,0	BxPC-3
chr1	146760000	146770000	chr1	146950000	146960000	C5,190000,0	BxPC-3
chr1	146770000	146780000	chr1	146950000	146960000	C5,180000,0	BxPC-3
chr1	146960000	146970000	chr1	147100000	147110000	C5,140000,0	BxPC-3
chr1	146960000	146970000	chr1	147110000	147120000	C5,150000,0	BxPC-3
chr1	146960000	146970000	chr1	147360000	147370000	C5,400000,0	BxPC-3
chr1	146960000	146970000	chr1	147370000	147380000	C5,410000,0	BxPC-3
chr1	146960000	146970000	chr1	147380000	147390000	C5,420000,0	BxPC-3
chr1	146970000	146980000	chr1	147090000	147100000	C5,120000,0	BxPC-3
chr1	146970000	146980000	chr1	147100000	147110000	C5,130000,0	BxPC-3
chr1	146970000	146980000	chr1	147360000	147370000	C5,390000,0	BxPC-3
chr1	146970000	146980000	chr1	147370000	147380000	C5,400000,0	BxPC-3
chr1	146980000	146990000	chr1	147090000	147100000	C5,110000,0	BxPC-3
chr1	146980000	146990000	chr1	147110000	147120000	C5,130000,0	BxPC-3
chr1	146980000	146990000	chr1	147120000	147130000	C5,140000,0	BxPC-3
chr1	146980000	146990000	chr1	147360000	147370000	C5,380000,0	BxPC-3
chr1	146980000	146990000	chr1	147370000	147380000	C5,390000,0	BxPC-3
chr1	146990000	147000000	chr1	147100000	147110000	C5,110000,0	BxPC-3
chr1	146990000	147000000	chr1	147360000	147370000	C5,370000,0	BxPC-3
chr1	146990000	147000000	chr1	147370000	147380000	C5,380000,0	BxPC-3
chr1	147100000	147110000	chr1	147350000	147360000	C5,250000,0	BxPC-3
chr1	147100000	147110000	chr1	147360000	147370000	C5,260000,0	BxPC-3
chr1	147100000	147110000	chr1	147370000	147380000	C5,270000,0	BxPC-3
chr1	147110000	147120000	chr1	147350000	147360000	C5,240000,0	BxPC-3
chr1	147110000	147120000	chr1	147360000	147370000	C5,250000,0	BxPC-3
chr1	147110000	147120000	chr1	147370000	147380000	C5,260000,0	BxPC-3
chr1	147110000	147120000	chr1	147380000	147390000	C5,270000,0	BxPC-3
chr1	147120000	147130000	chr1	147350000	147360000	C5,230000,0	BxPC-3
chr1	147120000	147130000	chr1	147360000	147370000	C5,240000,0	BxPC-3
chr1	147120000	147130000	chr1	147370000	147380000	C5,250000,0	BxPC-3
chr1	147130000	147140000	chr1	147360000	147370000	C5,230000,0	BxPC-3
chr1	147130000	147140000	chr1	147370000	147380000	C5,240000,0	BxPC-3
chr1	147150000	147160000	chr1	147360000	147370000	C5,210000,0	BxPC-3
chr1	147150000	147160000	chr1	147370000	147380000	C5,220000,0	BxPC-3
chr1	147160000	147170000	chr1	147360000	147370000	C5,200000,0	BxPC-3
chr1	147160000	147170000	chr1	147370000	147380000	C5,210000,0	BxPC-3
chr1	147170000	147180000	chr1	147350000	147360000	C5,180000,0	BxPC-3
chr1	147170000	147180000	chr1	147360000	147370000	C5,190000,0	BxPC-3
chr1	147170000	147180000	chr1	147370000	147380000	C5,200000,0	BxPC-3
chr1	147180000	147190000	chr1	147340000	147350000	C5,160000,0	BxPC-3
chr1	147180000	147190000	chr1	147350000	147360000	C5,170000,0	BxPC-3
chr1	147180000	147190000	chr1	147360000	147370000	C5,180000,0	BxPC-3
chr1	147180000	147190000	chr1	147370000	147380000	C5,190000,0	BxPC-3
chr1	147180000	147190000	chr1	147380000	147390000	C5,200000,0	BxPC-3
chr1	147190000	147200000	chr1	147340000	147350000	C5,150000,0	BxPC-3
chr1	147190000	147200000	chr1	147350000	147360000	C5,160000,0	BxPC-3
chr1	147190000	147200000	chr1	147360000	147370000	C5,170000,0	BxPC-3
chr1	147190000	147200000	chr1	147370000	147380000	C5,180000,0	BxPC-3
chr1	147200000	147210000	chr1	147350000	147360000	C5,150000,0	BxPC-3
chr1	147200000	147210000	chr1	147360000	147370000	C5,160000,0	BxPC-3
chr1	147200000	147210000	chr1	147370000	147380000	C5,170000,0	BxPC-3
chr1	147210000	147220000	chr1	147360000	147370000	C5,150000,0	BxPC-3
chr1	147210000	147220000	chr1	147370000	147380000	C5,160000,0	BxPC-3
chr10	2970000	2980000	chr10	3080000	3090000	C7,110000,0	BxPC-3
chr10	4550000	4560000	chr10	4680000	4690000	C9,130000,0	BxPC-3
chr10	4550000	4560000	chr10	4690000	4700000	C9,140000,0	BxPC-3
chr10	4570000	4580000	chr10	4680000	4690000	C9,110000,0	BxPC-3
chr10	4660000	4670000	chr10	4790000	4800000	C9,130000,0	BxPC-3
chr10	4660000	4670000	chr4	156320000	156330000	C9,140000,1	BxPC-3
chr10	4670000	4680000	chr10	4790000	4800000	C9,120000,0	BxPC-3
chr10	4670000	4680000	chr4	156320000	156330000	C9,130000,1	BxPC-3
chr10	4680000	4690000	chr10	4790000	4800000	C9,110000,0	BxPC-3
chr10	4690000	4700000	chr4	156320000	156330000	C9,110000,1	BxPC-3
chr10	4820000	4830000	chr4	148080000	148090000	C10,450000,1	BxPC-3
chr10	4860000	4870000	chr10	5470000	5480000	C10,610000,0	BxPC-3
chr10	4860000	4870000	chr10	5480000	5490000	C10,620000,0	BxPC-3
chr10	4870000	4880000	chr10	5470000	5480000	C10,600000,0	BxPC-3
chr10	4880000	4890000	chr10	5010000	5020000	C10,130000,0	BxPC-3
chr10	4880000	4890000	chr10	5020000	5030000	C10,140000,0	BxPC-3
chr10	4880000	4890000	chr10	5140000	5150000	C10,260000,0	BxPC-3
chr10	4880000	4890000	chr10	5450000	5460000	C10,570000,0	BxPC-3
chr10	4880000	4890000	chr10	5460000	5470000	C10,580000,0	BxPC-3
chr10	4890000	4900000	chr10	5010000	5020000	C10,120000,0	BxPC-3
chr10	4890000	4900000	chr10	5020000	5030000	C10,130000,0	BxPC-3
chr10	4890000	4900000	chr10	5030000	5040000	C10,140000,0	BxPC-3
chr10	4890000	4900000	chr10	5150000	5160000	C10,260000,0	BxPC-3
chr10	4890000	4900000	chr10	5160000	5170000	C10,270000,0	BxPC-3
chr10	4890000	4900000	chr10	5320000	5330000	C10,430000,0	BxPC-3
chr10	4900000	4910000	chr10	5020000	5030000	C10,120000,0	BxPC-3
chr10	4900000	4910000	chr10	5030000	5040000	C10,130000,0	BxPC-3
chr10	4900000	4910000	chr10	5040000	5050000	C10,140000,0	BxPC-3
chr10	5000000	5010000	chr10	5150000	5160000	C10,150000,0	BxPC-3
chr10	5010000	5020000	chr10	5120000	5130000	C10,110000,0	BxPC-3
chr10	5010000	5020000	chr10	5130000	5140000	C10,120000,0	BxPC-3
chr10	5010000	5020000	chr10	5140000	5150000	C10,130000,0	BxPC-3
chr10	5010000	5020000	chr10	5150000	5160000	C10,140000,0	BxPC-3
chr10	5010000	5020000	chr10	5420000	5430000	C10,410000,0	BxPC-3
chr10	5020000	5030000	chr10	5130000	5140000	C10,110000,0	BxPC-3
chr10	5020000	5030000	chr10	5440000	5450000	C10,420000,0	BxPC-3
chr10	5030000	5040000	chr10	5330000	5340000	C10,300000,0	BxPC-3
chr10	5120000	5130000	chr10	5320000	5330000	C10,200000,0	BxPC-3
chr10	5130000	5140000	chr10	5310000	5320000	C10,180000,0	BxPC-3
chr10	5130000	5140000	chr10	5320000	5330000	C10,190000,0	BxPC-3
chr10	5130000	5140000	chr10	5420000	5430000	C10,290000,0	BxPC-3
chr10	5130000	5140000	chr10	5430000	5440000	C10,300000,0	BxPC-3
chr10	5140000	5150000	chr10	5300000	5310000	C10,160000,0	BxPC-3
chr10	5140000	5150000	chr10	5310000	5320000	C10,170000,0	BxPC-3
chr10	5140000	5150000	chr10	5320000	5330000	C10,180000,0	BxPC-3
chr10	5140000	5150000	chr10	5400000	5410000	C10,260000,0	BxPC-3
chr10	5140000	5150000	chr10	5410000	5420000	C10,270000,0	BxPC-3
chr10	5140000	5150000	chr10	5420000	5430000	C10,280000,0	BxPC-3
chr10	5140000	5150000	chr10	5430000	5440000	C10,290000,0	BxPC-3
chr10	5150000	5160000	chr10	5430000	5440000	C10,280000,0	BxPC-3
chr10	5290000	5300000	chr10	5420000	5430000	C10,130000,0	BxPC-3
chr10	5310000	5320000	chr10	5430000	5440000	C10,120000,0	BxPC-3
chr10	5310000	5320000	chr10	5440000	5450000	C10,130000,0	BxPC-3
chr10	5320000	5330000	chr10	5430000	5440000	C10,110000,0	BxPC-3
chr10	5470000	5480000	chr10	5670000	5680000	C10,200000,0	BxPC-3
chr10	5480000	5490000	chr10	5650000	5660000	C10,170000,0	BxPC-3
chr10	5480000	5490000	chr10	5660000	5670000	C10,180000,0	BxPC-3
chr10	5480000	5490000	chr10	5670000	5680000	C10,190000,0	BxPC-3
chr10	5480000	5490000	chr10	5680000	5690000	C10,200000,0	BxPC-3
chr10	5480000	5490000	chr10	5720000	5730000	C10,240000,0	BxPC-3
chr10	5490000	5500000	chr10	5620000	5630000	C10,130000,0	BxPC-3
chr10	5490000	5500000	chr10	5630000	5640000	C10,140000,0	BxPC-3
chr10	5490000	5500000	chr10	5640000	5650000	C10,150000,0	BxPC-3
chr10	5490000	5500000	chr10	5650000	5660000	C10,160000,0	BxPC-3
chr10	5490000	5500000	chr10	5660000	5670000	C10,170000,0	BxPC-3
chr10	5490000	5500000	chr10	5670000	5680000	C10,180000,0	BxPC-3
chr10	5490000	5500000	chr10	5680000	5690000	C10,190000,0	BxPC-3
chr10	5500000	5510000	chr10	5630000	5640000	C10,130000,0	BxPC-3
chr10	5500000	5510000	chr10	5640000	5650000	C10,140000,0	BxPC-3
chr10	5500000	5510000	chr10	5650000	5660000	C10,150000,0	BxPC-3
chr10	5500000	5510000	chr10	5660000	5670000	C10,160000,0	BxPC-3
chr10	5510000	5520000	chr10	5630000	5640000	C10,120000,0	BxPC-3
chr10	5510000	5520000	chr10	5650000	5660000	C10,140000,0	BxPC-3
chr10	63770000	63780000	chr10	64000000	64010000	C11,230000,0	BxPC-3
chr10	63780000	63790000	chr10	64000000	64010000	C11,220000,0	BxPC-3
chr10	63780000	63790000	chr10	64010000	64020000	C11,230000,0	BxPC-3
chr10	63790000	63800000	chr10	63990000	64000000	C11,200000,0	BxPC-3
chr10	63790000	63800000	chr10	64000000	64010000	C11,210000,0	BxPC-3
chr10	63790000	63800000	chr10	64010000	64020000	C11,220000,0	BxPC-3
chr10	63800000	63810000	chr10	63990000	64000000	C11,190000,0	BxPC-3
chr10	63800000	63810000	chr10	64000000	64010000	C11,200000,0	BxPC-3
chr10	63800000	63810000	chr10	64010000	64020000	C11,210000,0	BxPC-3
chr10	63800000	63810000	chr10	80830000	80840000	C11,110000,1	BxPC-3
chr10	63810000	63820000	chr10	64000000	64010000	C11,190000,0	BxPC-3
chr10	63820000	63830000	chr10	63980000	63990000	C11,160000,0	BxPC-3
chr10	63820000	63830000	chr10	63990000	64000000	C11,170000,0	BxPC-3
chr10	63820000	63830000	chr10	64000000	64010000	C11,180000,0	BxPC-3
chr10	63830000	63840000	chr10	63980000	63990000	C11,150000,0	BxPC-3
chr10	63830000	63840000	chr10	63990000	64000000	C11,160000,0	BxPC-3
chr10	63830000	63840000	chr10	64000000	64010000	C11,170000,0	BxPC-3
chr10	63840000	63850000	chr10	63990000	64000000	C11,150000,0	BxPC-3
chr10	63840000	63850000	chr10	64000000	64010000	C11,160000,0	BxPC-3
chr10	63850000	63860000	chr10	63980000	63990000	C11,130000,0	BxPC-3
chr10	63850000	63860000	chr10	63990000	64000000	C11,140000,0	BxPC-3
chr10	63860000	63870000	chr10	63980000	63990000	C11,120000,0	BxPC-3
chr10	63880000	63890000	chr10	63990000	64000000	C11,110000,0	BxPC-3
chr10	64010000	64020000	chr10	64170000	64180000	C11,160000,0	BxPC-3
chr10	64010000	64020000	chr10	64180000	64190000	C11,170000,0	BxPC-3
chr10	64010000	64020000	chr10	64190000	64200000	C11,180000,0	BxPC-3
chr10	64010000	64020000	chr10	64200000	64210000	C11,190000,0	BxPC-3
chr10	64020000	64030000	chr10	64130000	64140000	C11,110000,0	BxPC-3
chr10	64020000	64030000	chr10	64140000	64150000	C11,120000,0	BxPC-3
chr10	64020000	64030000	chr10	64150000	64160000	C11,130000,0	BxPC-3
chr10	64020000	64030000	chr10	64160000	64170000	C11,140000,0	BxPC-3
chr10	64020000	64030000	chr10	64170000	64180000	C11,150000,0	BxPC-3
chr10	64020000	64030000	chr10	64180000	64190000	C11,160000,0	BxPC-3
chr10	64020000	64030000	chr10	64190000	64200000	C11,170000,0	BxPC-3
chr10	64020000	64030000	chr10	64310000	64320000	C11,290000,0	BxPC-3
chr10	64030000	64040000	chr10	64140000	64150000	C11,110000,0	BxPC-3
chr10	64030000	64040000	chr10	64160000	64170000	C11,130000,0	BxPC-3
chr10	64030000	64040000	chr10	64170000	64180000	C11,140000,0	BxPC-3
chr10	64030000	64040000	chr10	64180000	64190000	C11,150000,0	BxPC-3
chr10	64030000	64040000	chr10	64190000	64200000	C11,160000,0	BxPC-3
chr10	64040000	64050000	chr10	64160000	64170000	C11,120000,0	BxPC-3
chr10	64040000	64050000	chr10	64170000	64180000	C11,130000,0	BxPC-3
chr10	64040000	64050000	chr10	64180000	64190000	C11,140000,0	BxPC-3
chr10	64200000	64210000	chr10	64340000	64350000	C11,140000,0	BxPC-3
chr10	64240000	64250000	chr10	64350000	64360000	C11,110000,0	BxPC-3
chr10	64330000	64340000	chr10	64900000	64910000	C11,570000,0	BxPC-3
chr10	64330000	64340000	chr10	64910000	64920000	C11,580000,0	BxPC-3
chr10	64340000	64350000	chr10	64580000	64590000	C11,240000,0	BxPC-3
chr10	64340000	64350000	chr10	64750000	64760000	C11,410000,0	BxPC-3
chr10	64340000	64350000	chr10	64900000	64910000	C11,560000,0	BxPC-3
chr10	64340000	64350000	chr10	64910000	64920000	C11,570000,0	BxPC-3
chr10	64340000	64350000	chr10	64920000	64930000	C11,580000,0	BxPC-3
chr10	64350000	64360000	chr10	64570000	64580000	C11,220000,0	BxPC-3
chr10	64350000	64360000	chr10	64580000	64590000	C11,230000,0	BxPC-3
chr10	64350000	64360000	chr10	64600000	64610000	C11,250000,0	BxPC-3
chr10	64350000	64360000	chr10	64820000	64830000	C11,470000,0	BxPC-3
chr10	64350000	64360000	chr10	64830000	64840000	C11,480000,0	BxPC-3
chr10	64350000	64360000	chr10	64840000	64850000	C11,490000,0	BxPC-3
chr10	64350000	64360000	chr10	64900000	64910000	C11,550000,0	BxPC-3
chr10	64350000	64360000	chr10	64910000	64920000	C11,560000,0	BxPC-3
chr10	64360000	64370000	chr10	64560000	64570000	C11,200000,0	BxPC-3
chr10	64360000	64370000	chr10	64570000	64580000	C11,210000,0	BxPC-3
chr10	64360000	64370000	chr10	64580000	64590000	C11,220000,0	BxPC-3
chr10	64360000	64370000	chr10	64910000	64920000	C11,550000,0	BxPC-3
chr10	64370000	64380000	chr10	64540000	64550000	C11,170000,0	BxPC-3
chr10	64370000	64380000	chr10	64550000	64560000	C11,180000,0	BxPC-3
chr10	64370000	64380000	chr10	64560000	64570000	C11,190000,0	BxPC-3
chr10	64370000	64380000	chr10	64570000	64580000	C11,200000,0	BxPC-3
chr10	64370000	64380000	chr10	64580000	64590000	C11,210000,0	BxPC-3
chr10	64380000	64390000	chr10	64540000	64550000	C11,160000,0	BxPC-3
chr10	64380000	64390000	chr10	64580000	64590000	C11,200000,0	BxPC-3
chr10	64560000	64570000	chr10	64910000	64920000	C11,350000,0	BxPC-3
chr10	64600000	64610000	chr10	64710000	64720000	C11,110000,0	BxPC-3
chr10	64760000	64770000	chr10	64900000	64910000	C11,140000,0	BxPC-3
chr10	80830000	80840000	chr10	80950000	80960000	C11,120000,0	BxPC-3
chr10	80840000	80850000	chr10	80950000	80960000	C11,110000,0	BxPC-3
chr10	80850000	80860000	chr10	80960000	80970000	C11,110000,0	BxPC-3
chr10	81130000	81140000	chr10	81240000	81250000	C11,110000,0	BxPC-3
chr10	81130000	81140000	chr10	81250000	81260000	C11,120000,0	BxPC-3
chr10	81130000	81140000	chr10	81260000	81270000	C11,130000,0	BxPC-3
chr10	81140000	81150000	chr10	81250000	81260000	C11,110000,0	BxPC-3
chr10	81140000	81150000	chr10	81260000	81270000	C11,120000,0	BxPC-3
chr10	81660000	81670000	chr10	81790000	81800000	C12,130000,0	BxPC-3
chr10	81660000	81670000	chr10	81800000	81810000	C12,140000,0	BxPC-3
chr10	81670000	81680000	chr10	81780000	81790000	C12,110000,0	BxPC-3
chr10	81670000	81680000	chr10	81790000	81800000	C12,120000,0	BxPC-3
chr10	81670000	81680000	chr10	81800000	81810000	C12,130000,0	BxPC-3
chr10	81670000	81680000	chr10	81810000	81820000	C12,140000,0	BxPC-3
chr10	81680000	81690000	chr10	81800000	81810000	C12,120000,0	BxPC-3
chr10	82130000	82140000	chr10	82270000	82280000	C13,140000,0	BxPC-3
chr10	82130000	82140000	chr10	82280000	82290000	C13,150000,0	BxPC-3
chr10	82130000	82140000	chr10	82290000	82300000	C13,160000,0	BxPC-3
chr10	82140000	82150000	chr10	82270000	82280000	C13,130000,0	BxPC-3
chr10	82140000	82150000	chr10	82280000	82290000	C13,140000,0	BxPC-3
chr10	82140000	82150000	chr10	82290000	82300000	C13,150000,0	BxPC-3
chr10	82150000	82160000	chr10	82280000	82290000	C13,130000,0	BxPC-3
chr10	82180000	82190000	chr10	118520000	118530000	C13,260000,1	BxPC-3
chr10	82190000	82200000	chr10	118520000	118530000	C13,250000,1	BxPC-3
chr10	82190000	82200000	chr10	118540000	118550000	C13,270000,1	BxPC-3
chr10	82200000	82210000	chr10	118520000	118530000	C13,240000,1	BxPC-3
chr10	82200000	82210000	chr10	118530000	118540000	C13,250000,1	BxPC-3
chr10	82200000	82210000	chr10	118540000	118550000	C13,260000,1	BxPC-3
chr10	112690000	112700000	chr10	112820000	112830000	C15,130000,0	BxPC-3
chr10	118440000	118450000	chr10	118550000	118560000	C13,110000,0	BxPC-3
chr10	118450000	118460000	chr10	118560000	118570000	C13,110000,0	BxPC-3
chr10	118450000	118460000	chr10	118930000	118940000	C13,480000,0	BxPC-3
chr10	118450000	118460000	chr10	118940000	118950000	C13,490000,0	BxPC-3
chr10	118460000	118470000	chr10	118930000	118940000	C13,470000,0	BxPC-3
chr10	118530000	118540000	chr10	118930000	118940000	C13,400000,0	BxPC-3
chr10	118540000	118550000	chr10	118920000	118930000	C13,380000,0	BxPC-3
chr10	118540000	118550000	chr10	118930000	118940000	C13,390000,0	BxPC-3
chr10	118540000	118550000	chr10	118940000	118950000	C13,400000,0	BxPC-3
chr10	118550000	118560000	chr10	118920000	118930000	C13,370000,0	BxPC-3
chr10	118550000	118560000	chr10	118930000	118940000	C13,380000,0	BxPC-3
chr10	118550000	118560000	chr10	118940000	118950000	C13,390000,0	BxPC-3
chr10	118560000	118570000	chr10	118690000	118700000	C13,130000,0	BxPC-3
chr10	118560000	118570000	chr10	118910000	118920000	C13,350000,0	BxPC-3
chr10	118560000	118570000	chr10	118920000	118930000	C13,360000,0	BxPC-3
chr10	118560000	118570000	chr10	118930000	118940000	C13,370000,0	BxPC-3
chr10	118560000	118570000	chr10	118940000	118950000	C13,380000,0	BxPC-3
chr10	118570000	118580000	chr10	118820000	118830000	C13,250000,0	BxPC-3
chr10	118570000	118580000	chr10	118830000	118840000	C13,260000,0	BxPC-3
chr10	118570000	118580000	chr10	118920000	118930000	C13,350000,0	BxPC-3
chr10	118570000	118580000	chr10	118930000	118940000	C13,360000,0	BxPC-3
chr10	118570000	118580000	chr10	118940000	118950000	C13,370000,0	BxPC-3
chr10	118580000	118590000	chr10	118920000	118930000	C13,340000,0	BxPC-3
chr10	118580000	118590000	chr10	118930000	118940000	C13,350000,0	BxPC-3
chr10	118590000	118600000	chr10	118720000	118730000	C13,130000,0	BxPC-3
chr10	118590000	118600000	chr10	118920000	118930000	C13,330000,0	BxPC-3
chr10	118590000	118600000	chr10	118930000	118940000	C13,340000,0	BxPC-3
chr10	118600000	118610000	chr10	118930000	118940000	C13,330000,0	BxPC-3
chr10	118660000	118670000	chr10	118900000	118910000	C13,240000,0	BxPC-3
chr10	118690000	118700000	chr10	118920000	118930000	C13,230000,0	BxPC-3
chr10	118700000	118710000	chr10	118910000	118920000	C13,210000,0	BxPC-3
chr10	118710000	118720000	chr10	118920000	118930000	C13,210000,0	BxPC-3
chr10	118770000	118780000	chr10	118910000	118920000	C13,140000,0	BxPC-3
chr10	118780000	118790000	chr10	118910000	118920000	C13,130000,0	BxPC-3
chr10	118790000	118800000	chr10	118910000	118920000	C13,120000,0	BxPC-3
chr10	118790000	118800000	chr10	118920000	118930000	C13,130000,0	BxPC-3
chr10	118800000	118810000	chr10	118910000	118920000	C13,110000,0	BxPC-3
chr10	118960000	118970000	chr10	119080000	119090000	C13,120000,0	BxPC-3
chr10	118970000	118980000	chr10	119080000	119090000	C13,110000,0	BxPC-3
chr10	118970000	118980000	chr10	119090000	119100000	C13,120000,0	BxPC-3
chr10	118970000	118980000	chr10	119200000	119210000	C13,230000,0	BxPC-3
chr10	118970000	118980000	chr10	119210000	119220000	C13,240000,0	BxPC-3
chr10	118970000	118980000	chr10	119220000	119230000	C13,250000,0	BxPC-3
chr10	118980000	118990000	chr10	119090000	119100000	C13,110000,0	BxPC-3
chr10	118980000	118990000	chr10	119200000	119210000	C13,220000,0	BxPC-3
chr10	118980000	118990000	chr10	119220000	119230000	C13,240000,0	BxPC-3
chr11	21220000	21230000	chr11	21340000	21350000	C17,120000,0,C16,120000,0	BxPC-3
chr11	21850000	21860000	chr11	22160000	22170000	C17,310000,0,C16,310000,0	BxPC-3
chr11	21860000	21870000	chr11	22140000	22150000	C17,280000,0,C16,280000,0	BxPC-3
chr11	21860000	21870000	chr11	22150000	22160000	C17,290000,0,C16,290000,0	BxPC-3
chr11	21870000	21880000	chr11	22130000	22140000	C17,260000,0,C16,260000,0	BxPC-3
chr11	21960000	21970000	chr11	22160000	22170000	C17,200000,0,C16,200000,0	BxPC-3
chr11	22020000	22030000	chr11	22140000	22150000	C17,120000,0,C16,120000,0	BxPC-3
chr11	22190000	22200000	chr11	22310000	22320000	C17,120000,0,C16,120000,0	BxPC-3
chr11	22190000	22200000	chr11	22320000	22330000	C17,130000,0,C16,130000,0	BxPC-3
chr11	88830000	88840000	chr11	89350000	89360000	C18,520000,0	BxPC-3
chr11	88840000	88850000	chr11	89350000	89360000	C18,510000,0	BxPC-3
chr11	89010000	89020000	chr11	89240000	89250000	C18,230000,0	BxPC-3
chr11	103080000	103090000	chr11	103220000	103230000	C15,140000,0	BxPC-3
chr11	103190000	103200000	chr11	103350000	103360000	C15,160000,0	BxPC-3
chr11	104560000	104570000	chr11	104690000	104700000	C12,130000,0	BxPC-3
chr11	104620000	104630000	chr11	104730000	104740000	C14,110000,0,C12,110000,0	BxPC-3
chr11	105130000	105140000	chr11	105310000	105320000	C14,180000,0,C12,180000,0	BxPC-3
chr11	105140000	105150000	chr11	105300000	105310000	C12,160000,0	BxPC-3
chr11	105140000	105150000	chr11	105310000	105320000	C14,170000,0	BxPC-3
chr11	105200000	105210000	chr11	105330000	105340000	C14,130000,0	BxPC-3
chr11	106020000	106030000	chr11	106140000	106150000	C19,120000,0	BxPC-3
chr11	106020000	106030000	chr11	106150000	106160000	C19,130000,0	BxPC-3
chr11	106140000	106150000	chr11	112150000	112160000	C19,480000,1	BxPC-3
chr11	106180000	106190000	chr11	106400000	106410000	C19,220000,0	BxPC-3
chr11	106180000	106190000	chr11	106410000	106420000	C19,230000,0	BxPC-3
chr11	106200000	106210000	chr11	106350000	106360000	C19,150000,0	BxPC-3
chr11	106290000	106300000	chr11	106410000	106420000	C19,120000,0	BxPC-3
chr11	106290000	106300000	chr11	112160000	112170000	C19,320000,1	BxPC-3
chr11	106340000	106350000	chr11	112180000	112190000	C19,250000,1	BxPC-3
chr11	111440000	111450000	chr11	111630000	111640000	C19,190000,0	BxPC-3
chr11	111440000	111450000	chr11	111640000	111650000	C19,200000,0	BxPC-3
chr11	111440000	111450000	chr11	111650000	111660000	C19,210000,0	BxPC-3
chr11	111440000	111450000	chr11	111660000	111670000	C19,220000,0	BxPC-3
chr11	111440000	111450000	chr11	111670000	111680000	C19,230000,0	BxPC-3
chr11	111440000	111450000	chr11	111700000	111710000	C19,260000,0	BxPC-3
chr11	111440000	111450000	chr11	111710000	111720000	C19,270000,0	BxPC-3
chr11	111440000	111450000	chr11	111720000	111730000	C19,280000,0	BxPC-3
chr11	111450000	111460000	chr11	111630000	111640000	C19,180000,0	BxPC-3
chr11	111450000	111460000	chr11	111640000	111650000	C19,190000,0	BxPC-3
chr11	111450000	111460000	chr11	111650000	111660000	C19,200000,0	BxPC-3
chr11	111450000	111460000	chr11	111660000	111670000	C19,210000,0	BxPC-3
chr11	111450000	111460000	chr11	111670000	111680000	C19,220000,0	BxPC-3
chr11	111450000	111460000	chr11	111700000	111710000	C19,250000,0	BxPC-3
chr11	111450000	111460000	chr11	111710000	111720000	C19,260000,0	BxPC-3
chr11	111450000	111460000	chr11	111720000	111730000	C19,270000,0	BxPC-3
chr11	111460000	111470000	chr11	111590000	111600000	C19,130000,0	BxPC-3
chr11	111460000	111470000	chr11	111620000	111630000	C19,160000,0	BxPC-3
chr11	111460000	111470000	chr11	111630000	111640000	C19,170000,0	BxPC-3
chr11	111460000	111470000	chr11	111640000	111650000	C19,180000,0	BxPC-3
chr11	111460000	111470000	chr11	111650000	111660000	C19,190000,0	BxPC-3
chr11	111460000	111470000	chr11	111700000	111710000	C19,240000,0	BxPC-3
chr11	111460000	111470000	chr11	111710000	111720000	C19,250000,0	BxPC-3
chr11	111460000	111470000	chr11	111720000	111730000	C19,260000,0	BxPC-3
chr11	111460000	111470000	chr11	111730000	111740000	C19,270000,0	BxPC-3
chr11	111470000	111480000	chr11	111630000	111640000	C19,160000,0	BxPC-3
chr11	111470000	111480000	chr11	111640000	111650000	C19,170000,0	BxPC-3
chr11	111470000	111480000	chr11	111710000	111720000	C19,240000,0	BxPC-3
chr11	111570000	111580000	chr11	111700000	111710000	C19,130000,0	BxPC-3
chr11	111740000	111750000	chr11	111870000	111880000	C19,130000,0	BxPC-3
chr11	111740000	111750000	chr11	111880000	111890000	C19,140000,0	BxPC-3
chr11	111740000	111750000	chr11	111950000	111960000	C19,210000,0	BxPC-3
chr11	111800000	111810000	chr11	111920000	111930000	C19,120000,0	BxPC-3
chr11	111960000	111970000	chr11	112120000	112130000	C19,160000,0	BxPC-3
chr11	111960000	111970000	chr11	112140000	112150000	C19,180000,0	BxPC-3
chr11	111970000	111980000	chr11	112140000	112150000	C19,170000,0	BxPC-3
chr11	111980000	111990000	chr11	112140000	112150000	C19,160000,0	BxPC-3
chr11	112160000	112170000	chr11	112270000	112280000	C19,110000,0	BxPC-3
chr11	112160000	112170000	chr11	112330000	112340000	C19,170000,0	BxPC-3
chr11	112170000	112180000	chr11	112280000	112290000	C19,110000,0	BxPC-3
chr11	112450000	112460000	chr11	112590000	112600000	C17,140000,0	BxPC-3
chr11	112450000	112460000	chr11	112650000	112660000	C17,200000,0	BxPC-3
chr11	112450000	112460000	chr11	112660000	112670000	C17,210000,0	BxPC-3
chr11	112450000	112460000	chr11	112670000	112680000	C17,220000,0	BxPC-3
chr11	112460000	112470000	chr11	112590000	112600000	C17,130000,0	BxPC-3
chr11	112460000	112470000	chr11	112600000	112610000	C17,140000,0	BxPC-3
chr11	112460000	112470000	chr11	112620000	112630000	C17,160000,0	BxPC-3
chr11	112460000	112470000	chr11	112640000	112650000	C17,180000,0	BxPC-3
chr11	112460000	112470000	chr11	112650000	112660000	C17,190000,0	BxPC-3
chr11	112460000	112470000	chr11	112660000	112670000	C17,200000,0	BxPC-3
chr11	112460000	112470000	chr11	112680000	112690000	C17,220000,0	BxPC-3
chr11	112470000	112480000	chr11	112650000	112660000	C17,180000,0	BxPC-3
chr11	112470000	112480000	chr11	112660000	112670000	C17,190000,0	BxPC-3
chr11	112470000	112480000	chr11	112670000	112680000	C17,200000,0	BxPC-3
chr11	112670000	112680000	chr11	112890000	112900000	C17,220000,0	BxPC-3
chr11	112670000	112680000	chr11	112960000	112970000	C17,290000,0	BxPC-3
chr11	112680000	112690000	chr11	112890000	112900000	C17,210000,0	BxPC-3
chr11	112770000	112780000	chr11	112880000	112890000	C17,110000,0	BxPC-3
chr11	112820000	112830000	chr11	112950000	112960000	C17,130000,0	BxPC-3
chr11	112840000	112850000	chr11	112950000	112960000	C17,110000,0	BxPC-3
chr11	112980000	112990000	chr11	113110000	113120000	C17,130000,0	BxPC-3
chr11	112990000	113000000	chr11	113110000	113120000	C17,120000,0	BxPC-3
chr11	112990000	113000000	chr11	113130000	113140000	C17,140000,0	BxPC-3
chr11	118920000	118930000	chr11	119060000	119070000	C20,140000,0	BxPC-3
chr11	118930000	118940000	chr11	119060000	119070000	C20,130000,0	BxPC-3
chr11	118930000	118940000	chr11	119070000	119080000	C20,140000,0	BxPC-3
chr11	118940000	118950000	chr11	119060000	119070000	C20,120000,0	BxPC-3
chr11	118950000	118960000	chr11	119060000	119070000	C20,110000,0	BxPC-3
chr11	118950000	118960000	chr11	119180000	119190000	C20,230000,0	BxPC-3
chr11	118950000	118960000	chr11	119190000	119200000	C20,240000,0	BxPC-3
chr11	118950000	118960000	chr11	119200000	119210000	C20,250000,0	BxPC-3
chr11	118960000	118970000	chr11	119180000	119190000	C20,220000,0	BxPC-3
chr11	119180000	119190000	chr11	119340000	119350000	C20,160000,0	BxPC-3
chr11	119190000	119200000	chr11	119330000	119340000	C20,140000,0	BxPC-3
chr11	119200000	119210000	chr11	119340000	119350000	C20,140000,0	BxPC-3
chr11	119350000	119360000	chr11	119490000	119500000	C20,140000,0	BxPC-3
chr11	119350000	119360000	chr11	119510000	119520000	C20,160000,0	BxPC-3
chr11	119350000	119360000	chr11	119520000	119530000	C20,170000,0	BxPC-3
chr11	119350000	119360000	chr11	119530000	119540000	C20,180000,0	BxPC-3
chr11	119350000	119360000	chr11	119590000	119600000	C20,240000,0	BxPC-3
chr11	119350000	119360000	chr11	119600000	119610000	C20,250000,0	BxPC-3
chr11	119350000	119360000	chr11	119960000	119970000	C20,610000,0	BxPC-3
chr11	119350000	119360000	chr11	119970000	119980000	C20,620000,0	BxPC-3
chr11	119350000	119360000	chr11	119980000	119990000	C20,630000,0	BxPC-3
chr11	119360000	119370000	chr11	119490000	119500000	C20,130000,0	BxPC-3
chr11	119360000	119370000	chr11	119510000	119520000	C20,150000,0	BxPC-3
chr11	119360000	119370000	chr11	119520000	119530000	C20,160000,0	BxPC-3
chr11	119360000	119370000	chr11	119530000	119540000	C20,170000,0	BxPC-3
chr11	119360000	119370000	chr11	119600000	119610000	C20,240000,0	BxPC-3
chr11	119360000	119370000	chr11	119970000	119980000	C20,610000,0	BxPC-3
chr11	119360000	119370000	chr11	119980000	119990000	C20,620000,0	BxPC-3
chr11	119370000	119380000	chr11	119520000	119530000	C20,150000,0	BxPC-3
chr11	119370000	119380000	chr11	119600000	119610000	C20,230000,0	BxPC-3
chr11	119370000	119380000	chr11	119970000	119980000	C20,600000,0	BxPC-3
chr11	119370000	119380000	chr11	119980000	119990000	C20,610000,0	BxPC-3
chr11	119370000	119380000	chr11	119990000	120000000	C20,620000,0	BxPC-3
chr11	119530000	119540000	chr11	119880000	119890000	C20,350000,0	BxPC-3
chr11	119530000	119540000	chr11	119970000	119980000	C20,440000,0	BxPC-3
chr11	119530000	119540000	chr11	119980000	119990000	C20,450000,0	BxPC-3
chr11	119540000	119550000	chr11	119860000	119870000	C20,320000,0	BxPC-3
chr11	119540000	119550000	chr11	119970000	119980000	C20,430000,0	BxPC-3
chr11	119540000	119550000	chr11	119980000	119990000	C20,440000,0	BxPC-3
chr11	119560000	119570000	chr11	119970000	119980000	C20,410000,0	BxPC-3
chr11	119590000	119600000	chr11	119970000	119980000	C20,380000,0	BxPC-3
chr11	119600000	119610000	chr11	119770000	119780000	C20,170000,0	BxPC-3
chr11	119600000	119610000	chr11	119780000	119790000	C20,180000,0	BxPC-3
chr11	119600000	119610000	chr11	119970000	119980000	C20,370000,0	BxPC-3
chr11	119600000	119610000	chr11	119980000	119990000	C20,380000,0	BxPC-3
chr11	119610000	119620000	chr11	119780000	119790000	C20,170000,0	BxPC-3
chr11	119610000	119620000	chr11	119790000	119800000	C20,180000,0	BxPC-3
chr11	119620000	119630000	chr11	119770000	119780000	C20,150000,0	BxPC-3
chr11	119620000	119630000	chr11	119780000	119790000	C20,160000,0	BxPC-3
chr11	119850000	119860000	chr11	119970000	119980000	C20,120000,0	BxPC-3
chr11	120030000	120040000	chr11	120160000	120170000	C20,130000,0	BxPC-3
chr11	120030000	120040000	chr11	120170000	120180000	C20,140000,0	BxPC-3
chr11	120040000	120050000	chr11	120150000	120160000	C20,110000,0	BxPC-3
chr11	120040000	120050000	chr11	120170000	120180000	C20,130000,0	BxPC-3
chr11	120040000	120050000	chr11	120180000	120190000	C20,140000,0	BxPC-3
chr11	120050000	120060000	chr11	120170000	120180000	C20,120000,0	BxPC-3
chr11	120190000	120200000	chr11	120310000	120320000	C20,120000,0	BxPC-3
chr11	120190000	120200000	chr11	120320000	120330000	C20,130000,0	BxPC-3
chr11	120190000	120200000	chr11	120330000	120340000	C20,140000,0	BxPC-3
chr11	120200000	120210000	chr11	120310000	120320000	C20,110000,0	BxPC-3
chr11	120200000	120210000	chr11	120320000	120330000	C20,120000,0	BxPC-3
chr11	120200000	120210000	chr11	120330000	120340000	C20,130000,0	BxPC-3
chr11	120340000	120350000	chr11	121980000	121990000	C20,470000,1	BxPC-3
chr11	120350000	120360000	chr11	121880000	121890000	C20,360000,1	BxPC-3
chr11	120350000	120360000	chr11	121970000	121980000	C20,450000,1	BxPC-3
chr11	120350000	120360000	chr11	121980000	121990000	C20,460000,1	BxPC-3
chr11	121710000	121720000	chr11	121880000	121890000	C20,170000,0	BxPC-3
chr11	121720000	121730000	chr11	121850000	121860000	C20,130000,0	BxPC-3
chr11	121860000	121870000	chr11	122090000	122100000	C20,230000,0	BxPC-3
chr11	121880000	121890000	chr11	122070000	122080000	C20,190000,0	BxPC-3
chr11	121880000	121890000	chr11	122080000	122090000	C20,200000,0	BxPC-3
chr11	121880000	121890000	chr11	122370000	122380000	C20,490000,0	BxPC-3
chr11	121890000	121900000	chr11	122040000	122050000	C20,150000,0	BxPC-3
chr11	121890000	121900000	chr11	122060000	122070000	C20,170000,0	BxPC-3
chr11	121890000	121900000	chr11	122070000	122080000	C20,180000,0	BxPC-3
chr11	121900000	121910000	chr11	122030000	122040000	C20,130000,0	BxPC-3
chr11	121900000	121910000	chr11	122040000	122050000	C20,140000,0	BxPC-3
chr11	121900000	121910000	chr11	122060000	122070000	C20,160000,0	BxPC-3
chr11	121900000	121910000	chr11	122070000	122080000	C20,170000,0	BxPC-3
chr11	121900000	121910000	chr11	122080000	122090000	C20,180000,0	BxPC-3
chr11	121910000	121920000	chr11	122060000	122070000	C20,150000,0	BxPC-3
chr11	122070000	122080000	chr11	122370000	122380000	C20,300000,0	BxPC-3
chr11	122080000	122090000	chr11	122360000	122370000	C20,280000,0	BxPC-3
chr11	122080000	122090000	chr11	122370000	122380000	C20,290000,0	BxPC-3
chr11	122080000	122090000	chr11	122380000	122390000	C20,300000,0	BxPC-3
chr11	122090000	122100000	chr11	122360000	122370000	C20,270000,0	BxPC-3
chr11	122090000	122100000	chr11	122370000	122380000	C20,280000,0	BxPC-3
chr11	122090000	122100000	chr11	122380000	122390000	C20,290000,0	BxPC-3
chr11	122090000	122100000	chr11	122390000	122400000	C20,300000,0	BxPC-3
chr11	122100000	122110000	chr11	122370000	122380000	C20,270000,0	BxPC-3
chr11	122100000	122110000	chr11	122380000	122390000	C20,280000,0	BxPC-3
chr11	122450000	122460000	chr11	122650000	122660000	C20,200000,0	BxPC-3
chr11	122460000	122470000	chr11	122640000	122650000	C20,180000,0	BxPC-3
chr11	122460000	122470000	chr11	122650000	122660000	C20,190000,0	BxPC-3
chr11	122460000	122470000	chr11	122720000	122730000	C20,260000,0	BxPC-3
chr11	122470000	122480000	chr11	122640000	122650000	C20,170000,0	BxPC-3
chr11	122470000	122480000	chr11	122710000	122720000	C20,240000,0	BxPC-3
chr11	122480000	122490000	chr11	122630000	122640000	C20,150000,0	BxPC-3
chr11	122480000	122490000	chr11	122640000	122650000	C20,160000,0	BxPC-3
chr11	122480000	122490000	chr11	122650000	122660000	C20,170000,0	BxPC-3
chr11	122480000	122490000	chr11	122720000	122730000	C20,240000,0	BxPC-3
chr11	122490000	122500000	chr11	122620000	122630000	C20,130000,0	BxPC-3
chr11	122490000	122500000	chr11	122630000	122640000	C20,140000,0	BxPC-3
chr11	122490000	122500000	chr11	122640000	122650000	C20,150000,0	BxPC-3
chr11	122490000	122500000	chr11	122650000	122660000	C20,160000,0	BxPC-3
chr11	122490000	122500000	chr11	122710000	122720000	C20,220000,0	BxPC-3
chr11	122500000	122510000	chr11	122620000	122630000	C20,120000,0	BxPC-3
chr11	122500000	122510000	chr11	122630000	122640000	C20,130000,0	BxPC-3
chr11	122500000	122510000	chr11	122640000	122650000	C20,140000,0	BxPC-3
chr11	122500000	122510000	chr11	122650000	122660000	C20,150000,0	BxPC-3
chr11	122510000	122520000	chr11	122630000	122640000	C20,120000,0	BxPC-3
chr11	122510000	122520000	chr11	122640000	122650000	C20,130000,0	BxPC-3
chr11	122510000	122520000	chr11	122650000	122660000	C20,140000,0	BxPC-3
chr11	122510000	122520000	chr11	122710000	122720000	C20,200000,0	BxPC-3
chr11	122530000	122540000	chr11	122640000	122650000	C20,110000,0	BxPC-3
chr11	125470000	125480000	chr11	125740000	125750000	C21,270000,0	BxPC-3
chr11	125480000	125490000	chr11	125730000	125740000	C21,250000,0	BxPC-3
chr11	125480000	125490000	chr11	125740000	125750000	C21,260000,0	BxPC-3
chr11	125480000	125490000	chr11	125750000	125760000	C21,270000,0	BxPC-3
chr11	125490000	125500000	chr11	125720000	125730000	C21,230000,0	BxPC-3
chr11	125490000	125500000	chr11	125730000	125740000	C21,240000,0	BxPC-3
chr11	125490000	125500000	chr11	125740000	125750000	C21,250000,0	BxPC-3
chr11	125490000	125500000	chr11	125750000	125760000	C21,260000,0	BxPC-3
chr11	125500000	125510000	chr11	125730000	125740000	C21,230000,0	BxPC-3
chr11	125500000	125510000	chr11	125740000	125750000	C21,240000,0	BxPC-3
chr11	125510000	125520000	chr11	125730000	125740000	C21,220000,0	BxPC-3
chr11	125510000	125520000	chr11	125740000	125750000	C21,230000,0	BxPC-3
chr11	125520000	125530000	chr11	125720000	125730000	C21,200000,0	BxPC-3
chr11	125520000	125530000	chr11	125740000	125750000	C21,220000,0	BxPC-3
chr11	125540000	125550000	chr11	125730000	125740000	C21,190000,0	BxPC-3
chr11	125570000	125580000	chr11	125720000	125730000	C21,150000,0	BxPC-3
chr11	125580000	125590000	chr11	125710000	125720000	C21,130000,0	BxPC-3
chr11	125580000	125590000	chr11	125720000	125730000	C21,140000,0	BxPC-3
chr11	125580000	125590000	chr11	125730000	125740000	C21,150000,0	BxPC-3
chr11	125770000	125780000	chr11	126050000	126060000	C21,280000,0	BxPC-3
chr11	125770000	125780000	chr11	126060000	126070000	C21,290000,0	BxPC-3
chr11	125770000	125780000	chr11	126070000	126080000	C21,300000,0	BxPC-3
chr11	125780000	125790000	chr11	125920000	125930000	C21,140000,0	BxPC-3
chr11	125780000	125790000	chr11	126050000	126060000	C21,270000,0	BxPC-3
chr11	125780000	125790000	chr11	126060000	126070000	C21,280000,0	BxPC-3
chr11	125780000	125790000	chr11	126070000	126080000	C21,290000,0	BxPC-3
chr11	125780000	125790000	chr11	126080000	126090000	C21,300000,0	BxPC-3
chr11	125790000	125800000	chr11	125910000	125920000	C21,120000,0	BxPC-3
chr11	125790000	125800000	chr11	125920000	125930000	C21,130000,0	BxPC-3
chr11	125790000	125800000	chr11	125930000	125940000	C21,140000,0	BxPC-3
chr11	125790000	125800000	chr11	125940000	125950000	C21,150000,0	BxPC-3
chr11	125790000	125800000	chr11	125980000	125990000	C21,190000,0	BxPC-3
chr11	125790000	125800000	chr11	125990000	126000000	C21,200000,0	BxPC-3
chr11	125790000	125800000	chr11	126000000	126010000	C21,210000,0	BxPC-3
chr11	125790000	125800000	chr11	126020000	126030000	C21,230000,0	BxPC-3
chr11	125790000	125800000	chr11	126030000	126040000	C21,240000,0	BxPC-3
chr11	125790000	125800000	chr11	126040000	126050000	C21,250000,0	BxPC-3
chr11	125790000	125800000	chr11	126050000	126060000	C21,260000,0	BxPC-3
chr11	125790000	125800000	chr11	126060000	126070000	C21,270000,0	BxPC-3
chr11	125790000	125800000	chr11	126070000	126080000	C21,280000,0	BxPC-3
chr11	125800000	125810000	chr11	125920000	125930000	C21,120000,0	BxPC-3
chr11	125800000	125810000	chr11	125930000	125940000	C21,130000,0	BxPC-3
chr11	125800000	125810000	chr11	125980000	125990000	C21,180000,0	BxPC-3
chr11	125800000	125810000	chr11	125990000	126000000	C21,190000,0	BxPC-3
chr11	125800000	125810000	chr11	126040000	126050000	C21,240000,0	BxPC-3
chr11	125800000	125810000	chr11	126050000	126060000	C21,250000,0	BxPC-3
chr11	125800000	125810000	chr11	126060000	126070000	C21,260000,0	BxPC-3
chr11	125800000	125810000	chr11	126070000	126080000	C21,270000,0	BxPC-3
chr11	125800000	125810000	chr11	126080000	126090000	C21,280000,0	BxPC-3
chr11	125810000	125820000	chr11	125920000	125930000	C21,110000,0	BxPC-3
chr11	125810000	125820000	chr11	125930000	125940000	C21,120000,0	BxPC-3
chr11	125810000	125820000	chr11	126050000	126060000	C21,240000,0	BxPC-3
chr11	125810000	125820000	chr11	126060000	126070000	C21,250000,0	BxPC-3
chr11	125920000	125930000	chr11	126050000	126060000	C21,130000,0	BxPC-3
chr11	125920000	125930000	chr11	126060000	126070000	C21,140000,0	BxPC-3
chr11	125930000	125940000	chr11	126040000	126050000	C21,110000,0	BxPC-3
chr11	125930000	125940000	chr11	126050000	126060000	C21,120000,0	BxPC-3
chr11	125930000	125940000	chr11	126060000	126070000	C21,130000,0	BxPC-3
chr11	126180000	126190000	chr5	86570000	86580000	C21,140000,1	BxPC-3
chr11	126180000	126190000	chr5	86670000	86680000	C21,240000,1	BxPC-3
chr11	126190000	126200000	chr5	86660000	86670000	C21,220000,1	BxPC-3
chr12	67080000	67090000	chr12	67250000	67260000	C23,170000,0,C24,170000,0	BxPC-3
chr12	67090000	67100000	chr12	67240000	67250000	C23,150000,0,C24,150000,0	BxPC-3
chr12	67090000	67100000	chr12	67250000	67260000	C23,160000,0,C24,160000,0	BxPC-3
chr12	67090000	67100000	chr12	67260000	67270000	C23,170000,0,C24,170000,0	BxPC-3
chr12	67100000	67110000	chr12	67230000	67240000	C23,130000,0,C24,130000,0	BxPC-3
chr12	67100000	67110000	chr12	67240000	67250000	C23,140000,0,C24,140000,0	BxPC-3
chr12	67100000	67110000	chr12	67250000	67260000	C23,150000,0,C24,150000,0	BxPC-3
chr12	67100000	67110000	chr12	67260000	67270000	C23,160000,0,C24,160000,0	BxPC-3
chr12	67110000	67120000	chr12	67240000	67250000	C23,130000,0,C24,130000,0	BxPC-3
chr12	67110000	67120000	chr12	67250000	67260000	C23,140000,0,C24,140000,0	BxPC-3
chr12	67120000	67130000	chr12	67240000	67250000	C23,120000,0,C24,120000,0	BxPC-3
chr12	67120000	67130000	chr12	67250000	67260000	C23,130000,0,C24,130000,0	BxPC-3
chr12	67130000	67140000	chr12	67240000	67250000	C23,110000,0,C24,110000,0	BxPC-3
chr12	67130000	67140000	chr12	67250000	67260000	C23,120000,0,C24,120000,0	BxPC-3
chr12	67280000	67290000	chr12	67450000	67460000	C23,170000,0,C24,170000,0	BxPC-3
chr12	67280000	67290000	chr12	67460000	67470000	C23,180000,0,C24,180000,0	BxPC-3
chr12	67290000	67300000	chr12	67430000	67440000	C23,140000,0,C24,140000,0	BxPC-3
chr12	67290000	67300000	chr12	67440000	67450000	C23,150000,0,C24,150000,0	BxPC-3
chr12	67290000	67300000	chr12	67450000	67460000	C23,160000,0,C24,160000,0	BxPC-3
chr12	67290000	67300000	chr12	67460000	67470000	C23,170000,0,C24,170000,0	BxPC-3
chr12	67290000	67300000	chr12	67610000	67620000	C23,320000,0,C24,320000,0	BxPC-3
chr12	67300000	67310000	chr12	67430000	67440000	C23,130000,0,C24,130000,0	BxPC-3
chr12	67300000	67310000	chr12	67440000	67450000	C23,140000,0,C24,140000,0	BxPC-3
chr12	67300000	67310000	chr12	67450000	67460000	C23,150000,0,C24,150000,0	BxPC-3
chr12	67400000	67410000	chr12	67620000	67630000	C23,220000,0,C24,220000,0	BxPC-3
chr12	67410000	67420000	chr12	67610000	67620000	C23,200000,0,C24,200000,0	BxPC-3
chr12	67420000	67430000	chr12	67610000	67620000	C23,190000,0,C24,190000,0	BxPC-3
chr12	67430000	67440000	chr12	67600000	67610000	C23,170000,0,C24,170000,0	BxPC-3
chr12	69540000	69550000	chr12	69650000	69660000	C25,110000,0	BxPC-3
chr12	69750000	69760000	chr12	69970000	69980000	C25,220000,0	BxPC-3
chr12	69760000	69770000	chr12	69960000	69970000	C25,200000,0	BxPC-3
chr12	69760000	69770000	chr12	69970000	69980000	C25,210000,0	BxPC-3
chr12	69760000	69770000	chr12	69980000	69990000	C25,220000,0	BxPC-3
chr12	69770000	69780000	chr12	69950000	69960000	C25,180000,0	BxPC-3
chr12	69770000	69780000	chr12	69960000	69970000	C25,190000,0	BxPC-3
chr12	69770000	69780000	chr12	69970000	69980000	C25,200000,0	BxPC-3
chr12	69770000	69780000	chr12	69980000	69990000	C25,210000,0	BxPC-3
chr12	69770000	69780000	chr12	70000000	70010000	C25,230000,0	BxPC-3
chr12	69780000	69790000	chr12	69950000	69960000	C25,170000,0	BxPC-3
chr12	69780000	69790000	chr12	69960000	69970000	C25,180000,0	BxPC-3
chr12	69780000	69790000	chr12	69970000	69980000	C25,190000,0	BxPC-3
chr12	69780000	69790000	chr12	69980000	69990000	C25,200000,0	BxPC-3
chr12	69780000	69790000	chr12	69990000	70000000	C25,210000,0	BxPC-3
chr12	69790000	69800000	chr12	69920000	69930000	C25,130000,0	BxPC-3
chr12	69790000	69800000	chr12	69950000	69960000	C25,160000,0	BxPC-3
chr12	69790000	69800000	chr12	69960000	69970000	C25,170000,0	BxPC-3
chr12	69790000	69800000	chr12	69970000	69980000	C25,180000,0	BxPC-3
chr12	69800000	69810000	chr12	69960000	69970000	C25,160000,0	BxPC-3
chr12	69810000	69820000	chr12	69960000	69970000	C25,150000,0	BxPC-3
chr12	69810000	69820000	chr12	69970000	69980000	C25,160000,0	BxPC-3
chr12	69850000	69860000	chr12	69970000	69980000	C25,120000,0	BxPC-3
chr12	69860000	69870000	chr12	69970000	69980000	C25,110000,0	BxPC-3
chr12	72930000	72940000	chr12	73130000	73140000	C26,200000,0	BxPC-3
chr12	87480000	87490000	chr12	87640000	87650000	C26,160000,0	BxPC-3
chr12	87650000	87660000	chr12	88060000	88070000	C26,410000,0	BxPC-3
chr12	87660000	87670000	chr12	88240000	88250000	C26,580000,0	BxPC-3
chr12	87670000	87680000	chr12	87780000	87790000	C26,110000,0	BxPC-3
chr12	87740000	87750000	chr12	88230000	88240000	C26,490000,0	BxPC-3
chr12	87750000	87760000	chr12	88240000	88250000	C26,490000,0	BxPC-3
chr12	87760000	87770000	chr12	88240000	88250000	C26,480000,0	BxPC-3
chr12	88040000	88050000	chr12	88250000	88260000	C26,210000,0	BxPC-3
chr12	88050000	88060000	chr12	88230000	88240000	C26,180000,0	BxPC-3
chr12	88050000	88060000	chr12	88240000	88250000	C26,190000,0	BxPC-3
chr12	88050000	88060000	chr12	88250000	88260000	C26,200000,0	BxPC-3
chr12	88060000	88070000	chr12	88220000	88230000	C26,160000,0	BxPC-3
chr12	88060000	88070000	chr12	88230000	88240000	C26,170000,0	BxPC-3
chr12	88060000	88070000	chr12	88250000	88260000	C26,190000,0	BxPC-3
chr12	88060000	88070000	chr12	88400000	88410000	C26,340000,0	BxPC-3
chr12	88110000	88120000	chr12	88220000	88230000	C26,110000,0	BxPC-3
chr12	88240000	88250000	chr12	88380000	88390000	C26,140000,0	BxPC-3
chr12	88250000	88260000	chr12	88360000	88370000	C26,110000,0	BxPC-3
chr12	88250000	88260000	chr12	88370000	88380000	C26,120000,0	BxPC-3
chr12	88250000	88260000	chr12	88380000	88390000	C26,130000,0	BxPC-3
chr12	88250000	88260000	chr12	88390000	88400000	C26,140000,0	BxPC-3
chr12	88260000	88270000	chr12	88380000	88390000	C26,120000,0	BxPC-3
chr12	88550000	88560000	chr12	88680000	88690000	C23,130000,0	BxPC-3
chr12	88550000	88560000	chr12	88690000	88700000	C23,140000,0	BxPC-3
chr12	88560000	88570000	chr12	88670000	88680000	C23,110000,0	BxPC-3
chr12	88560000	88570000	chr12	88680000	88690000	C23,120000,0	BxPC-3
chr12	114340000	114350000	chr2	20450000	20460000	C28,250000,1	BxPC-3
chr12	114350000	114360000	chr2	20440000	20450000	C28,250000,1	BxPC-3
chr12	114350000	114360000	chr2	20470000	20480000	C28,280000,1	BxPC-3
chr12	114360000	114370000	chr2	20480000	20490000	C28,300000,1	BxPC-3
chr13	45900000	45910000	chr13	46060000	46070000	C30,160000,0,C29,160000,0	BxPC-3
chr13	45910000	45920000	chr13	46060000	46070000	C30,150000,0,C29,150000,0	BxPC-3
chr13	46100000	46110000	chr13	46280000	46290000	C30,180000,0,C29,180000,0	BxPC-3
chr13	46180000	46190000	chr13	46300000	46310000	C30,120000,0,C29,120000,0	BxPC-3
chr13	46190000	46200000	chr13	46300000	46310000	C30,110000,0,C29,110000,0	BxPC-3
chr13	47050000	47060000	chr13	47290000	47300000	C31,240000,0	BxPC-3
chr13	47050000	47060000	chr13	47310000	47320000	C31,260000,0	BxPC-3
chr13	47060000	47070000	chr13	47290000	47300000	C31,230000,0	BxPC-3
chr13	47060000	47070000	chr13	47300000	47310000	C31,240000,0	BxPC-3
chr13	47060000	47070000	chr13	47310000	47320000	C31,250000,0	BxPC-3
chr13	47070000	47080000	chr13	47290000	47300000	C31,220000,0	BxPC-3
chr13	47120000	47130000	chr13	47260000	47270000	C31,140000,0	BxPC-3
chr13	47120000	47130000	chr13	47270000	47280000	C31,150000,0	BxPC-3
chr13	47120000	47130000	chr13	47280000	47290000	C31,160000,0	BxPC-3
chr13	47130000	47140000	chr13	47270000	47280000	C31,140000,0	BxPC-3
chr13	75940000	75950000	chr13	76060000	76070000	C8,120000,0	BxPC-3
chr13	75940000	75950000	chr13	76070000	76080000	C8,130000,0	BxPC-3
chr13	76240000	76250000	chr13	76380000	76390000	C32,140000,0	BxPC-3
chr13	76240000	76250000	chr13	76390000	76400000	C8,150000,0,C32,150000,0	BxPC-3
chr13	76250000	76260000	chr13	76370000	76380000	C32,120000,0	BxPC-3
chr13	76250000	76260000	chr13	76380000	76390000	C8,130000,0,C32,130000,0	BxPC-3
chr13	76250000	76260000	chr13	76390000	76400000	C8,140000,0,C32,140000,0	BxPC-3
chr13	76250000	76260000	chr13	76400000	76410000	C8,150000,0,C32,150000,0	BxPC-3
chr13	76250000	76260000	chr13	76420000	76430000	C8,170000,0	BxPC-3
chr13	76250000	76260000	chr13	76430000	76440000	C32,180000,0	BxPC-3
chr13	76250000	76260000	chr13	76440000	76450000	C8,190000,0	BxPC-3
chr13	76260000	76270000	chr13	76370000	76380000	C8,110000,0	BxPC-3
chr13	76260000	76270000	chr13	76380000	76390000	C8,120000,0,C32,120000,0	BxPC-3
chr13	76260000	76270000	chr13	76390000	76400000	C8,130000,0,C32,130000,0	BxPC-3
chr13	76260000	76270000	chr13	76400000	76410000	C8,140000,0,C32,140000,0	BxPC-3
chr13	76260000	76270000	chr13	76410000	76420000	C8,150000,0	BxPC-3
chr13	76260000	76270000	chr13	76420000	76430000	C8,160000,0,C32,160000,0	BxPC-3
chr13	76260000	76270000	chr13	76430000	76440000	C8,170000,0	BxPC-3
chr13	76270000	76280000	chr13	76380000	76390000	C8,110000,0	BxPC-3
chr13	76270000	76280000	chr13	76390000	76400000	C8,120000,0,C32,120000,0	BxPC-3
chr13	76420000	76430000	chr13	77040000	77050000	C32,620000,0	BxPC-3
chr13	76420000	76430000	chr13	77050000	77060000	C8,630000,0,C32,630000,0	BxPC-3
chr13	76430000	76440000	chr13	77040000	77050000	C8,610000,0,C32,610000,0	BxPC-3
chr13	76430000	76440000	chr13	77050000	77060000	C8,620000,0,C32,620000,0	BxPC-3
chr13	76440000	76450000	chr13	77030000	77040000	C8,590000,0,C32,590000,0	BxPC-3
chr13	76440000	76450000	chr13	77040000	77050000	C8,600000,0,C32,600000,0	BxPC-3
chr13	76440000	76450000	chr13	77050000	77060000	C8,610000,0,C32,610000,0	BxPC-3
chr13	76450000	76460000	chr13	76590000	76600000	C8,140000,0	BxPC-3
chr13	76450000	76460000	chr13	77030000	77040000	C8,580000,0,C32,580000,0	BxPC-3
chr13	76450000	76460000	chr13	77040000	77050000	C8,590000,0,C32,590000,0	BxPC-3
chr13	76450000	76460000	chr13	77050000	77060000	C8,600000,0,C32,600000,0	BxPC-3
chr13	76460000	76470000	chr13	76590000	76600000	C8,130000,0,C32,130000,0	BxPC-3
chr13	76460000	76470000	chr13	76600000	76610000	C32,140000,0	BxPC-3
chr13	76460000	76470000	chr13	77040000	77050000	C8,580000,0,C32,580000,0	BxPC-3
chr13	76460000	76470000	chr13	77050000	77060000	C8,590000,0	BxPC-3
chr13	76470000	76480000	chr13	76580000	76590000	C32,110000,0	BxPC-3
chr13	76590000	76600000	chr13	77040000	77050000	C32,450000,0	BxPC-3
chr13	76610000	76620000	chr13	77040000	77050000	C8,430000,0	BxPC-3
chr13	76650000	76660000	chr13	76760000	76770000	C8,110000,0	BxPC-3
chr13	76740000	76750000	chr13	76900000	76910000	C32,160000,0	BxPC-3
chr13	77040000	77050000	chr4	154060000	154070000	C32,190000,1	BxPC-3
chr13	77050000	77060000	chr4	154060000	154070000	C32,180000,1	BxPC-3
chr13	77060000	77070000	chr4	154060000	154070000	C32,170000,1	BxPC-3
chr13	77550000	77560000	chr4	160080000	160090000	C33,340000,1	BxPC-3
chr13	77550000	77560000	chr4	160090000	160100000	C33,350000,1	BxPC-3
chr13	77550000	77560000	chr4	160370000	160380000	C33,630000,1	BxPC-3
chr13	77560000	77570000	chr4	160090000	160100000	C33,360000,1	BxPC-3
chr13	77560000	77570000	chr4	160100000	160110000	C33,370000,1	BxPC-3
chr13	77560000	77570000	chr4	160110000	160120000	C33,380000,1	BxPC-3
chr13	77560000	77570000	chr4	160120000	160130000	C33,390000,1	BxPC-3
chr13	77560000	77570000	chr4	160130000	160140000	C33,400000,1	BxPC-3
chr13	77780000	77790000	chr13	78050000	78060000	C33,270000,0	BxPC-3
chr13	77790000	77800000	chr13	78050000	78060000	C33,260000,0	BxPC-3
chr13	77810000	77820000	chr13	78030000	78040000	C33,220000,0	BxPC-3
chr13	77830000	77840000	chr13	78040000	78050000	C33,210000,0	BxPC-3
chr13	77840000	77850000	chr13	78040000	78050000	C33,200000,0	BxPC-3
chr13	77850000	77860000	chr13	78040000	78050000	C33,190000,0	BxPC-3
chr13	77860000	77870000	chr13	78030000	78040000	C33,170000,0	BxPC-3
chr13	77860000	77870000	chr13	78040000	78050000	C33,180000,0	BxPC-3
chr13	77870000	77880000	chr13	78030000	78040000	C33,160000,0	BxPC-3
chr13	77870000	77880000	chr13	78040000	78050000	C33,170000,0	BxPC-3
chr13	77890000	77900000	chr13	78040000	78050000	C33,150000,0	BxPC-3
chr13	77890000	77900000	chr13	78050000	78060000	C33,160000,0	BxPC-3
chr13	77900000	77910000	chr13	78030000	78040000	C33,130000,0	BxPC-3
chr13	77900000	77910000	chr13	78040000	78050000	C33,140000,0	BxPC-3
chr13	77900000	77910000	chr13	78130000	78140000	C33,230000,0	BxPC-3
chr13	77910000	77920000	chr13	78020000	78030000	C33,110000,0	BxPC-3
chr13	77910000	77920000	chr13	78030000	78040000	C33,120000,0	BxPC-3
chr13	77910000	77920000	chr13	78040000	78050000	C33,130000,0	BxPC-3
chr13	77910000	77920000	chr13	78130000	78140000	C33,220000,0	BxPC-3
chr13	79980000	79990000	chr13	80100000	80110000	C34,120000,0	BxPC-3
chr13	79980000	79990000	chr13	80110000	80120000	C34,130000,0	BxPC-3
chr13	79980000	79990000	chr13	80120000	80130000	C34,140000,0	BxPC-3
chr13	79980000	79990000	chr13	80130000	80140000	C34,150000,0	BxPC-3
chr13	79990000	80000000	chr13	80100000	80110000	C34,110000,0	BxPC-3
chr13	79990000	80000000	chr13	80110000	80120000	C34,120000,0	BxPC-3
chr13	79990000	80000000	chr13	80120000	80130000	C34,130000,0	BxPC-3
chr13	79990000	80000000	chr13	80130000	80140000	C34,140000,0	BxPC-3
chr13	80000000	80010000	chr13	80110000	80120000	C34,110000,0	BxPC-3
chr13	80000000	80010000	chr13	80120000	80130000	C34,120000,0	BxPC-3
chr13	80220000	80230000	chr13	80920000	80930000	C34,700000,0	BxPC-3
chr13	80240000	80250000	chr13	80920000	80930000	C34,680000,0	BxPC-3
chr13	80240000	80250000	chr13	80930000	80940000	C34,690000,0	BxPC-3
chr13	80320000	80330000	chr13	80910000	80920000	C34,590000,0	BxPC-3
chr13	80330000	80340000	chr13	80910000	80920000	C34,580000,0	BxPC-3
chr13	80340000	80350000	chr13	80920000	80930000	C34,580000,0	BxPC-3
chr13	80350000	80360000	chr13	80600000	80610000	C34,250000,0	BxPC-3
chr13	80350000	80360000	chr13	80610000	80620000	C34,260000,0	BxPC-3
chr13	80350000	80360000	chr13	80910000	80920000	C34,560000,0	BxPC-3
chr13	80350000	80360000	chr13	80920000	80930000	C34,570000,0	BxPC-3
chr13	80350000	80360000	chr13	80930000	80940000	C34,580000,0	BxPC-3
chr13	80600000	80610000	chr13	80900000	80910000	C34,300000,0	BxPC-3
chr13	80610000	80620000	chr13	80910000	80920000	C34,300000,0	BxPC-3
chr13	80660000	80670000	chr13	80780000	80790000	C34,120000,0	BxPC-3
chr13	80680000	80690000	chr13	80910000	80920000	C34,230000,0	BxPC-3
chr13	80780000	80790000	chr13	80890000	80900000	C34,110000,0	BxPC-3
chr13	80920000	80930000	chr13	81570000	81580000	C34,650000,0	BxPC-3
chr13	80920000	80930000	chr13	81580000	81590000	C34,660000,0	BxPC-3
chr13	80930000	80940000	chr13	81290000	81300000	C34,360000,0	BxPC-3
chr13	80940000	80950000	chr13	81580000	81590000	C34,640000,0	BxPC-3
chr13	80950000	80960000	chr13	81200000	81210000	C34,250000,0	BxPC-3
chr13	80980000	80990000	chr13	81130000	81140000	C34,150000,0	BxPC-3
chr13	80990000	81000000	chr13	81140000	81150000	C34,150000,0	BxPC-3
chr13	81000000	81010000	chr13	81140000	81150000	C34,140000,0	BxPC-3
chr13	96500000	96510000	chr13	96640000	96650000	C31,140000,0	BxPC-3
chr13	96510000	96520000	chr13	96640000	96650000	C31,130000,0	BxPC-3
chr13	96520000	96530000	chr13	96630000	96640000	C31,110000,0	BxPC-3
chr13	96670000	96680000	chr13	97460000	97470000	C31,790000,0	BxPC-3
chr13	97480000	97490000	chr13	97600000	97610000	C31,120000,0	BxPC-3
chr13	103830000	103840000	chr4	154020000	154030000	C35,560000,1	BxPC-3
chr13	103830000	103840000	chr4	154030000	154040000	C35,570000,1	BxPC-3
chr13	103830000	103840000	chr4	154040000	154050000	C35,580000,1	BxPC-3
chr13	103830000	103840000	chr4	154050000	154060000	C35,590000,1	BxPC-3
chr13	103840000	103850000	chr13	103980000	103990000	C36,140000,0,C35,140000,0	BxPC-3
chr13	103840000	103850000	chr13	104030000	104040000	C36,190000,0,C35,190000,0	BxPC-3
chr13	103840000	103850000	chr4	154030000	154040000	C35,560000,1	BxPC-3
chr15	102200000	102210000	chr15	102360000	102370000	C0,160000,0	BxPC-3
chr15	102200000	102210000	chr15	102370000	102380000	C0,170000,0	BxPC-3
chr15	102200000	102210000	chr15	102380000	102390000	C0,180000,0	BxPC-3
chr15	102200000	102210000	chr15	102390000	102400000	C0,190000,0	BxPC-3
chr15	102260000	102270000	chr15	102380000	102390000	C0,120000,0	BxPC-3
chr16	750000	760000	chr2	20140000	20150000	C38,230000,1	BxPC-3
chr16	750000	760000	chr2	20150000	20160000	C38,220000,1	BxPC-3
chr16	750000	760000	chr2	20160000	20170000	C38,210000,1	BxPC-3
chr16	750000	760000	chr2	20170000	20180000	C38,200000,1	BxPC-3
chr16	750000	760000	chr2	20180000	20190000	C38,190000,1	BxPC-3
chr16	760000	770000	chr2	20150000	20160000	C38,210000,1	BxPC-3
chr16	760000	770000	chr2	20170000	20180000	C38,190000,1	BxPC-3
chr16	860000	870000	chr2	20150000	20160000	C38,110000,1	BxPC-3
chr16	1380000	1390000	chr6	135140000	135150000	C39,200000,1	BxPC-3
chr16	1390000	1400000	chr6	135130000	135140000	C39,220000,1	BxPC-3
chr16	1390000	1400000	chr6	135140000	135150000	C39,210000,1	BxPC-3
chr16	1400000	1410000	chr6	135140000	135150000	C39,220000,1	BxPC-3
chr16	1540000	1550000	chr16	1690000	1700000	C39,150000,0	BxPC-3
chr16	1540000	1550000	chr16	1700000	1710000	C39,160000,0	BxPC-3
chr16	1540000	1550000	chr16	1710000	1720000	C39,170000,0	BxPC-3
chr16	1690000	1700000	chr16	1810000	1820000	C39,120000,0	BxPC-3
chr16	1700000	1710000	chr16	1810000	1820000	C39,110000,0	BxPC-3
chr16	1830000	1840000	chr16	1980000	1990000	C39,150000,0	BxPC-3
chr16	1830000	1840000	chr16	1990000	2000000	C39,160000,0	BxPC-3
chr16	1840000	1850000	chr16	1980000	1990000	C39,140000,0	BxPC-3
chr16	1860000	1870000	chr16	1980000	1990000	C39,120000,0	BxPC-3
chr16	1870000	1880000	chr16	1980000	1990000	C39,110000,0	BxPC-3
chr16	2020000	2030000	chr16	2200000	2210000	C39,180000,0	BxPC-3
chr16	2050000	2060000	chr16	2190000	2200000	C39,140000,0	BxPC-3
chr16	2050000	2060000	chr16	2200000	2210000	C39,150000,0	BxPC-3
chr16	2060000	2070000	chr16	2190000	2200000	C39,130000,0	BxPC-3
chr16	2060000	2070000	chr16	2200000	2210000	C39,140000,0	BxPC-3
chr16	2070000	2080000	chr16	2190000	2200000	C39,120000,0	BxPC-3
chr16	2070000	2080000	chr16	2200000	2210000	C39,130000,0	BxPC-3
chr16	15580000	15590000	chr16	15710000	15720000	C41,130000,0	BxPC-3
chr16	15590000	15600000	chr16	15710000	15720000	C41,120000,0	BxPC-3
chr16	15620000	15630000	chr16	15780000	15790000	C41,160000,0	BxPC-3
chr16	15840000	15850000	chr16	16230000	16240000	C41,390000,0	BxPC-3
chr16	15850000	15860000	chr16	16220000	16230000	C41,370000,0	BxPC-3
chr16	15850000	15860000	chr16	16230000	16240000	C41,380000,0	BxPC-3
chr16	15860000	15870000	chr16	16190000	16200000	C41,330000,0	BxPC-3
chr16	15860000	15870000	chr16	16200000	16210000	C41,340000,0	BxPC-3
chr16	15860000	15870000	chr16	16210000	16220000	C41,350000,0	BxPC-3
chr16	15860000	15870000	chr16	16220000	16230000	C41,360000,0	BxPC-3
chr16	15870000	15880000	chr16	16190000	16200000	C41,320000,0	BxPC-3
chr16	15870000	15880000	chr16	16200000	16210000	C41,330000,0	BxPC-3
chr16	15940000	15950000	chr16	16150000	16160000	C41,210000,0	BxPC-3
chr16	15940000	15950000	chr16	16210000	16220000	C41,270000,0	BxPC-3
chr16	15950000	15960000	chr16	16100000	16110000	C41,150000,0	BxPC-3
chr16	15950000	15960000	chr16	16110000	16120000	C41,160000,0	BxPC-3
chr16	15950000	15960000	chr16	16120000	16130000	C41,170000,0	BxPC-3
chr16	15950000	15960000	chr16	16130000	16140000	C41,180000,0	BxPC-3
chr16	15950000	15960000	chr16	16140000	16150000	C41,190000,0	BxPC-3
chr16	15950000	15960000	chr16	16150000	16160000	C41,200000,0	BxPC-3
chr16	15950000	15960000	chr16	16210000	16220000	C41,260000,0	BxPC-3
chr16	15960000	15970000	chr16	16070000	16080000	C41,110000,0	BxPC-3
chr16	15960000	15970000	chr16	16080000	16090000	C41,120000,0	BxPC-3
chr16	15960000	15970000	chr16	16090000	16100000	C41,130000,0	BxPC-3
chr16	15960000	15970000	chr16	16100000	16110000	C41,140000,0	BxPC-3
chr16	15960000	15970000	chr16	16110000	16120000	C41,150000,0	BxPC-3
chr16	15960000	15970000	chr16	16120000	16130000	C41,160000,0	BxPC-3
chr16	15960000	15970000	chr16	16130000	16140000	C41,170000,0	BxPC-3
chr16	15960000	15970000	chr16	16140000	16150000	C41,180000,0	BxPC-3
chr16	15960000	15970000	chr16	16150000	16160000	C41,190000,0	BxPC-3
chr16	15960000	15970000	chr16	16170000	16180000	C41,210000,0	BxPC-3
chr16	15960000	15970000	chr16	16180000	16190000	C41,220000,0	BxPC-3
chr16	15970000	15980000	chr16	16090000	16100000	C41,120000,0	BxPC-3
chr16	15970000	15980000	chr16	16100000	16110000	C41,130000,0	BxPC-3
chr16	15970000	15980000	chr16	16110000	16120000	C41,140000,0	BxPC-3
chr16	15970000	15980000	chr16	16120000	16130000	C41,150000,0	BxPC-3
chr16	15970000	15980000	chr16	16150000	16160000	C41,180000,0	BxPC-3
chr16	18810000	18820000	chr16	19050000	19060000	C27,240000,0	BxPC-3
chr16	18820000	18830000	chr16	19050000	19060000	C27,230000,0	BxPC-3
chr16	18840000	18850000	chr16	18970000	18980000	C27,130000,0	BxPC-3
chr16	18840000	18850000	chr16	19040000	19050000	C27,200000,0	BxPC-3
chr16	18840000	18850000	chr16	19050000	19060000	C27,210000,0	BxPC-3
chr16	18850000	18860000	chr16	19040000	19050000	C27,190000,0	BxPC-3
chr16	18850000	18860000	chr16	19050000	19060000	C27,200000,0	BxPC-3
chr16	18860000	18870000	chr16	19050000	19060000	C27,190000,0	BxPC-3
chr16	18860000	18870000	chr16	19060000	19070000	C27,200000,0	BxPC-3
chr16	18860000	18870000	chr16	19070000	19080000	C27,210000,0	BxPC-3
chr16	18870000	18880000	chr16	19040000	19050000	C27,170000,0	BxPC-3
chr16	18870000	18880000	chr16	19050000	19060000	C27,180000,0	BxPC-3
chr16	18870000	18880000	chr16	19060000	19070000	C27,190000,0	BxPC-3
chr16	18880000	18890000	chr16	19060000	19070000	C27,180000,0	BxPC-3
chr16	18880000	18890000	chr16	19070000	19080000	C27,190000,0	BxPC-3
chr16	18890000	18900000	chr16	19040000	19050000	C27,150000,0	BxPC-3
chr16	18890000	18900000	chr16	19050000	19060000	C27,160000,0	BxPC-3
chr16	18900000	18910000	chr16	19050000	19060000	C27,150000,0	BxPC-3
chr16	20080000	20090000	chr16	20200000	20210000	C42,120000,0,C43,120000,0	BxPC-3
chr16	20110000	20120000	chr16	20220000	20230000	C42,110000,0,C43,110000,0	BxPC-3
chr16	20310000	20320000	chr2	15720000	15730000	C42,140000,1	BxPC-3
chr16	29100000	29110000	chr16	29250000	29260000	C41,150000,0	BxPC-3
chr16	29100000	29110000	chr16	29260000	29270000	C41,160000,0	BxPC-3
chr16	29110000	29120000	chr16	29220000	29230000	C41,110000,0	BxPC-3
chr16	29110000	29120000	chr16	29240000	29250000	C41,130000,0	BxPC-3
chr16	29110000	29120000	chr16	29250000	29260000	C41,140000,0	BxPC-3
chr16	29110000	29120000	chr16	29260000	29270000	C41,150000,0	BxPC-3
chr16	29110000	29120000	chr16	29270000	29280000	C41,160000,0	BxPC-3
chr16	29110000	29120000	chr16	29280000	29290000	C41,170000,0	BxPC-3
chr16	29110000	29120000	chr16	29310000	29320000	C41,200000,0	BxPC-3
chr16	29110000	29120000	chr16	29320000	29330000	C41,210000,0	BxPC-3
chr16	29120000	29130000	chr16	29230000	29240000	C41,110000,0	BxPC-3
chr16	29120000	29130000	chr16	29240000	29250000	C41,120000,0	BxPC-3
chr16	29120000	29130000	chr16	29250000	29260000	C41,130000,0	BxPC-3
chr16	29120000	29130000	chr16	29260000	29270000	C41,140000,0	BxPC-3
chr16	29120000	29130000	chr16	29270000	29280000	C41,150000,0	BxPC-3
chr16	29120000	29130000	chr16	29290000	29300000	C41,170000,0	BxPC-3
chr16	29120000	29130000	chr16	29300000	29310000	C41,180000,0	BxPC-3
chr16	29120000	29130000	chr16	29310000	29320000	C41,190000,0	BxPC-3
chr16	29690000	29700000	chr16	29850000	29860000	C41,160000,0	BxPC-3
chr16	29690000	29700000	chr16	30010000	30020000	C41,320000,0	BxPC-3
chr16	29690000	29700000	chr16	30030000	30040000	C41,340000,0	BxPC-3
chr16	29700000	29710000	chr16	29810000	29820000	C41,110000,0	BxPC-3
chr16	29700000	29710000	chr16	29820000	29830000	C41,120000,0	BxPC-3
chr16	29700000	29710000	chr16	29840000	29850000	C41,140000,0	BxPC-3
chr16	29700000	29710000	chr16	29850000	29860000	C41,150000,0	BxPC-3
chr16	29700000	29710000	chr16	30010000	30020000	C41,310000,0	BxPC-3
chr16	29700000	29710000	chr16	30020000	30030000	C41,320000,0	BxPC-3
chr16	29700000	29710000	chr16	30030000	30040000	C41,330000,0	BxPC-3
chr16	29700000	29710000	chr16	30040000	30050000	C41,340000,0	BxPC-3
chr16	29710000	29720000	chr16	29820000	29830000	C41,110000,0	BxPC-3
chr16	29710000	29720000	chr16	29840000	29850000	C41,130000,0	BxPC-3
chr16	29710000	29720000	chr16	29850000	29860000	C41,140000,0	BxPC-3
chr16	29710000	29720000	chr16	30000000	30010000	C41,290000,0	BxPC-3
chr16	29710000	29720000	chr16	30010000	30020000	C41,300000,0	BxPC-3
chr16	29710000	29720000	chr16	30020000	30030000	C41,310000,0	BxPC-3
chr16	29710000	29720000	chr16	30030000	30040000	C41,320000,0	BxPC-3
chr16	29720000	29730000	chr16	29830000	29840000	C41,110000,0	BxPC-3
chr16	29720000	29730000	chr16	29850000	29860000	C41,130000,0	BxPC-3
chr16	29720000	29730000	chr16	30040000	30050000	C41,320000,0	BxPC-3
chr16	29810000	29820000	chr16	30030000	30040000	C41,220000,0	BxPC-3
chr16	29820000	29830000	chr16	30000000	30010000	C41,180000,0	BxPC-3
chr16	29820000	29830000	chr16	30010000	30020000	C41,190000,0	BxPC-3
chr16	29820000	29830000	chr16	30020000	30030000	C41,200000,0	BxPC-3
chr16	29820000	29830000	chr16	30030000	30040000	C41,210000,0	BxPC-3
chr16	29830000	29840000	chr16	30000000	30010000	C41,170000,0	BxPC-3
chr16	29830000	29840000	chr16	30010000	30020000	C41,180000,0	BxPC-3
chr16	29830000	29840000	chr16	30020000	30030000	C41,190000,0	BxPC-3
chr16	29830000	29840000	chr16	30030000	30040000	C41,200000,0	BxPC-3
chr16	29840000	29850000	chr16	30000000	30010000	C41,160000,0	BxPC-3
chr16	29840000	29850000	chr16	30030000	30040000	C41,190000,0	BxPC-3
chr16	29850000	29860000	chr16	30000000	30010000	C41,150000,0	BxPC-3
chr16	29860000	29870000	chr16	30010000	30020000	C41,150000,0	BxPC-3
chr16	29860000	29870000	chr16	30030000	30040000	C41,170000,0	BxPC-3
chr16	29870000	29880000	chr16	30020000	30030000	C41,150000,0	BxPC-3
chr16	29870000	29880000	chr16	30030000	30040000	C41,160000,0	BxPC-3
chr16	29880000	29890000	chr16	30030000	30040000	C41,150000,0	BxPC-3
chr16	29890000	29900000	chr16	30020000	30030000	C41,130000,0	BxPC-3
chr16	29910000	29920000	chr16	30020000	30030000	C41,110000,0	BxPC-3
chr16	30410000	30420000	chr16	30640000	30650000	C41,230000,0	BxPC-3
chr16	30420000	30430000	chr16	30630000	30640000	C41,210000,0	BxPC-3
chr16	30420000	30430000	chr16	30640000	30650000	C41,220000,0	BxPC-3
chr16	30420000	30430000	chr16	30650000	30660000	C41,230000,0	BxPC-3
chr16	30420000	30430000	chr16	30660000	30670000	C41,240000,0	BxPC-3
chr16	30430000	30440000	chr16	30540000	30550000	C41,110000,0	BxPC-3
chr16	30430000	30440000	chr16	30550000	30560000	C41,120000,0	BxPC-3
chr16	30430000	30440000	chr16	30570000	30580000	C41,140000,0	BxPC-3
chr16	30430000	30440000	chr16	30600000	30610000	C41,170000,0	BxPC-3
chr16	30430000	30440000	chr16	30610000	30620000	C41,180000,0	BxPC-3
chr16	30430000	30440000	chr16	30630000	30640000	C41,200000,0	BxPC-3
chr16	30430000	30440000	chr16	30640000	30650000	C41,210000,0	BxPC-3
chr16	30430000	30440000	chr16	30650000	30660000	C41,220000,0	BxPC-3
chr16	30430000	30440000	chr16	30660000	30670000	C41,230000,0	BxPC-3
chr16	30430000	30440000	chr16	30670000	30680000	C41,240000,0	BxPC-3
chr16	30440000	30450000	chr16	30550000	30560000	C41,110000,0	BxPC-3
chr16	30440000	30450000	chr16	30560000	30570000	C41,120000,0	BxPC-3
chr16	30440000	30450000	chr16	30570000	30580000	C41,130000,0	BxPC-3
chr16	30440000	30450000	chr16	30580000	30590000	C41,140000,0	BxPC-3
chr16	30440000	30450000	chr16	30590000	30600000	C41,150000,0	BxPC-3
chr16	30440000	30450000	chr16	30600000	30610000	C41,160000,0	BxPC-3
chr16	30440000	30450000	chr16	30620000	30630000	C41,180000,0	BxPC-3
chr16	30440000	30450000	chr16	30630000	30640000	C41,190000,0	BxPC-3
chr16	30440000	30450000	chr16	30640000	30650000	C41,200000,0	BxPC-3
chr16	30440000	30450000	chr16	30650000	30660000	C41,210000,0	BxPC-3
chr16	30440000	30450000	chr16	30660000	30670000	C41,220000,0	BxPC-3
chr16	30450000	30460000	chr16	30560000	30570000	C41,110000,0	BxPC-3
chr16	30450000	30460000	chr16	30570000	30580000	C41,120000,0	BxPC-3
chr16	30450000	30460000	chr16	30580000	30590000	C41,130000,0	BxPC-3
chr16	30450000	30460000	chr16	30600000	30610000	C41,150000,0	BxPC-3
chr16	30450000	30460000	chr16	30640000	30650000	C41,190000,0	BxPC-3
chr16	30540000	30550000	chr16	30660000	30670000	C41,120000,0	BxPC-3
chr16	30730000	30740000	chr16	30930000	30940000	C41,200000,0	BxPC-3
chr16	30740000	30750000	chr16	30940000	30950000	C41,200000,0	BxPC-3
chr16	30750000	30760000	chr16	30930000	30940000	C41,180000,0	BxPC-3
chr16	30760000	30770000	chr16	30920000	30930000	C41,160000,0	BxPC-3
chr16	30760000	30770000	chr16	30930000	30940000	C41,170000,0	BxPC-3
chr16	30760000	30770000	chr16	30940000	30950000	C41,180000,0	BxPC-3
chr16	30770000	30780000	chr16	30910000	30920000	C41,140000,0	BxPC-3
chr16	30770000	30780000	chr16	30920000	30930000	C41,150000,0	BxPC-3
chr16	30770000	30780000	chr16	30930000	30940000	C41,160000,0	BxPC-3
chr16	30770000	30780000	chr16	30940000	30950000	C41,170000,0	BxPC-3
chr16	30780000	30790000	chr16	30900000	30910000	C41,120000,0	BxPC-3
chr16	30780000	30790000	chr16	30910000	30920000	C41,130000,0	BxPC-3
chr16	30780000	30790000	chr16	30920000	30930000	C41,140000,0	BxPC-3
chr16	30780000	30790000	chr16	30930000	30940000	C41,150000,0	BxPC-3
chr16	30780000	30790000	chr16	30940000	30950000	C41,160000,0	BxPC-3
chr16	30780000	30790000	chr16	30950000	30960000	C41,170000,0	BxPC-3
chr16	30790000	30800000	chr16	30910000	30920000	C41,120000,0	BxPC-3
chr16	30790000	30800000	chr16	30920000	30930000	C41,130000,0	BxPC-3
chr16	30790000	30800000	chr16	30930000	30940000	C41,140000,0	BxPC-3
chr16	30790000	30800000	chr16	30940000	30950000	C41,150000,0	BxPC-3
chr16	30800000	30810000	chr16	30920000	30930000	C41,120000,0	BxPC-3
chr16	30980000	30990000	chr16	31110000	31120000	C41,130000,0	BxPC-3
chr16	30980000	30990000	chr16	31120000	31130000	C41,140000,0	BxPC-3
chr16	30980000	30990000	chr16	31150000	31160000	C41,170000,0	BxPC-3
chr16	30980000	30990000	chr16	31210000	31220000	C41,230000,0	BxPC-3
chr16	30990000	31000000	chr16	31100000	31110000	C41,110000,0	BxPC-3
chr16	30990000	31000000	chr16	31110000	31120000	C41,120000,0	BxPC-3
chr16	30990000	31000000	chr16	31120000	31130000	C41,130000,0	BxPC-3
chr16	30990000	31000000	chr16	31130000	31140000	C41,140000,0	BxPC-3
chr16	30990000	31000000	chr16	31140000	31150000	C41,150000,0	BxPC-3
chr16	30990000	31000000	chr16	31150000	31160000	C41,160000,0	BxPC-3
chr16	30990000	31000000	chr16	31160000	31170000	C41,170000,0	BxPC-3
chr16	30990000	31000000	chr16	31170000	31180000	C41,180000,0	BxPC-3
chr16	30990000	31000000	chr16	31180000	31190000	C41,190000,0	BxPC-3
chr16	30990000	31000000	chr16	31190000	31200000	C41,200000,0	BxPC-3
chr16	30990000	31000000	chr16	31210000	31220000	C41,220000,0	BxPC-3
chr16	31000000	31010000	chr16	31120000	31130000	C41,120000,0	BxPC-3
chr16	31000000	31010000	chr16	31150000	31160000	C41,150000,0	BxPC-3
chr16	31000000	31010000	chr16	31180000	31190000	C41,180000,0	BxPC-3
chr16	31200000	31210000	chr16	31310000	31320000	C41,110000,0	BxPC-3
chr16	31200000	31210000	chr16	31420000	31430000	C41,220000,0	BxPC-3
chr16	31200000	31210000	chr16	31430000	31440000	C41,230000,0	BxPC-3
chr16	31210000	31220000	chr16	31430000	31440000	C41,220000,0	BxPC-3
chr16	31220000	31230000	chr16	31430000	31440000	C41,210000,0	BxPC-3
chr16	69800000	69810000	chr16	69960000	69970000	C44,160000,0	BxPC-3
chr16	69810000	69820000	chr16	69940000	69950000	C44,130000,0	BxPC-3
chr16	69810000	69820000	chr16	69950000	69960000	C44,140000,0	BxPC-3
chr16	69810000	69820000	chr16	69960000	69970000	C44,150000,0	BxPC-3
chr16	69820000	69830000	chr16	69950000	69960000	C44,130000,0	BxPC-3
chr16	69820000	69830000	chr16	69960000	69970000	C44,140000,0	BxPC-3
chr16	69830000	69840000	chr16	69950000	69960000	C44,120000,0	BxPC-3
chr16	69830000	69840000	chr16	69960000	69970000	C44,130000,0	BxPC-3
chr16	69840000	69850000	chr16	69960000	69970000	C44,120000,0	BxPC-3
chr16	74340000	74350000	chr16	74660000	74670000	C44,320000,0	BxPC-3
chr16	74340000	74350000	chr16	74670000	74680000	C44,330000,0	BxPC-3
chr16	74350000	74360000	chr16	74670000	74680000	C44,320000,0	BxPC-3
chr16	74360000	74370000	chr16	74660000	74670000	C44,300000,0	BxPC-3
chr16	74370000	74380000	chr16	74660000	74670000	C44,290000,0	BxPC-3
chr16	74380000	74390000	chr16	74660000	74670000	C44,280000,0	BxPC-3
chr16	74470000	74480000	chr16	74650000	74660000	C44,180000,0	BxPC-3
chr16	74480000	74490000	chr16	74650000	74660000	C44,170000,0	BxPC-3
chr16	74480000	74490000	chr16	74660000	74670000	C44,180000,0	BxPC-3
chr16	74490000	74500000	chr16	74650000	74660000	C44,160000,0	BxPC-3
chr16	74490000	74500000	chr16	74660000	74670000	C44,170000,0	BxPC-3
chr16	74500000	74510000	chr16	74640000	74650000	C44,140000,0	BxPC-3
chr16	74500000	74510000	chr16	74650000	74660000	C44,150000,0	BxPC-3
chr16	74500000	74510000	chr16	74660000	74670000	C44,160000,0	BxPC-3
chr16	74510000	74520000	chr16	74630000	74640000	C44,120000,0	BxPC-3
chr16	74510000	74520000	chr16	74640000	74650000	C44,130000,0	BxPC-3
chr16	74510000	74520000	chr16	74650000	74660000	C44,140000,0	BxPC-3
chr16	74510000	74520000	chr16	74660000	74670000	C44,150000,0	BxPC-3
chr16	74520000	74530000	chr16	74650000	74660000	C44,130000,0	BxPC-3
chr16	74520000	74530000	chr16	74660000	74670000	C44,140000,0	BxPC-3
chr16	74720000	74730000	chr16	74890000	74900000	C44,170000,0	BxPC-3
chr16	74730000	74740000	chr16	74880000	74890000	C44,150000,0	BxPC-3
chr16	74730000	74740000	chr16	74890000	74900000	C44,160000,0	BxPC-3
chr16	74730000	74740000	chr16	74900000	74910000	C44,170000,0	BxPC-3
chr16	74730000	74740000	chr16	74910000	74920000	C44,180000,0	BxPC-3
chr16	74740000	74750000	chr16	74850000	74860000	C44,110000,0	BxPC-3
chr16	74740000	74750000	chr16	74860000	74870000	C44,120000,0	BxPC-3
chr16	74740000	74750000	chr16	74870000	74880000	C44,130000,0	BxPC-3
chr16	74740000	74750000	chr16	74880000	74890000	C44,140000,0	BxPC-3
chr16	74740000	74750000	chr16	74890000	74900000	C44,150000,0	BxPC-3
chr16	74740000	74750000	chr16	74900000	74910000	C44,160000,0	BxPC-3
chr16	74740000	74750000	chr16	74910000	74920000	C44,170000,0	BxPC-3
chr16	74750000	74760000	chr16	74880000	74890000	C44,130000,0	BxPC-3
chr16	74750000	74760000	chr16	74890000	74900000	C44,140000,0	BxPC-3
chr16	74750000	74760000	chr16	74900000	74910000	C44,150000,0	BxPC-3
chr16	74750000	74760000	chr16	74910000	74920000	C44,160000,0	BxPC-3
chr16	74940000	74950000	chr16	75130000	75140000	C44,190000,0	BxPC-3
chr16	74940000	74950000	chr16	75140000	75150000	C44,200000,0	BxPC-3
chr16	74950000	74960000	chr16	75140000	75150000	C44,190000,0	BxPC-3
chr16	75010000	75020000	chr16	75130000	75140000	C44,120000,0	BxPC-3
chr16	75020000	75030000	chr16	75130000	75140000	C44,110000,0	BxPC-3
chr16	75020000	75030000	chr16	75140000	75150000	C44,120000,0	BxPC-3
chr16	75020000	75030000	chr16	75150000	75160000	C44,130000,0	BxPC-3
chr16	75030000	75040000	chr16	75140000	75150000	C44,110000,0	BxPC-3
chr16	75030000	75040000	chr16	75150000	75160000	C44,120000,0	BxPC-3
chr16	75030000	75040000	chr16	75160000	75170000	C44,130000,0	BxPC-3
chr17	18540000	18550000	chr17	18680000	18690000	C45,140000,0	BxPC-3
chr18	47530000	47540000	chr18	47720000	47730000	C47,190000,0	BxPC-3
chr18	47540000	47550000	chr18	47720000	47730000	C47,180000,0	BxPC-3
chr18	47550000	47560000	chr18	47720000	47730000	C47,170000,0	BxPC-3
chr18	47570000	47580000	chr18	47710000	47720000	C47,140000,0	BxPC-3
chr18	47570000	47580000	chr18	47720000	47730000	C47,150000,0	BxPC-3
chr18	47580000	47590000	chr18	47710000	47720000	C47,130000,0	BxPC-3
chr18	47580000	47590000	chr18	47720000	47730000	C47,140000,0	BxPC-3
chr18	47610000	47620000	chr18	47720000	47730000	C47,110000,0	BxPC-3
chr18	47730000	47740000	chr18	47870000	47880000	C47,140000,0	BxPC-3
chr18	47730000	47740000	chr18	47880000	47890000	C47,150000,0	BxPC-3
chr18	47730000	47740000	chr18	47890000	47900000	C47,160000,0	BxPC-3
chr18	47740000	47750000	chr18	47870000	47880000	C47,130000,0	BxPC-3
chr18	47740000	47750000	chr18	47880000	47890000	C47,140000,0	BxPC-3
chr18	47740000	47750000	chr18	47890000	47900000	C47,150000,0	BxPC-3
chr18	47750000	47760000	chr18	47880000	47890000	C47,130000,0	BxPC-3
chr18	47750000	47760000	chr18	47890000	47900000	C47,140000,0	BxPC-3
chr18	47750000	47760000	chr18	47940000	47950000	C47,190000,0	BxPC-3
chr18	49520000	49530000	chr18	49810000	49820000	C49,290000,0	BxPC-3
chr18	49570000	49580000	chr18	49800000	49810000	C49,230000,0	BxPC-3
chr18	49570000	49580000	chr18	49810000	49820000	C49,240000,0	BxPC-3
chr18	50220000	50230000	chr18	50430000	50440000	C49,210000,0	BxPC-3
chr18	50230000	50240000	chr18	50430000	50440000	C49,200000,0	BxPC-3
chr18	50640000	50650000	chr18	50820000	50830000	C49,180000,0	BxPC-3
chr18	61780000	61790000	chr18	62000000	62010000	C48,220000,0	BxPC-3
chr18	61960000	61970000	chr18	62090000	62100000	C48,130000,0	BxPC-3
chr18	61970000	61980000	chr18	62090000	62100000	C48,120000,0	BxPC-3
chr18	61980000	61990000	chr18	62090000	62100000	C48,110000,0	BxPC-3
chr18	74490000	74500000	chr18	74680000	74690000	C47,190000,0	BxPC-3
chr18	74490000	74500000	chr18	74690000	74700000	C47,200000,0	BxPC-3
chr18	74500000	74510000	chr18	74690000	74700000	C47,190000,0	BxPC-3
chr18	74510000	74520000	chr18	74690000	74700000	C47,180000,0	BxPC-3
chr18	74700000	74710000	chr18	74910000	74920000	C47,210000,0	BxPC-3
chr18	74700000	74710000	chr18	74920000	74930000	C47,220000,0	BxPC-3
chr18	74710000	74720000	chr18	74910000	74920000	C47,200000,0	BxPC-3
chr18	74710000	74720000	chr18	74920000	74930000	C47,210000,0	BxPC-3
chr18	74720000	74730000	chr18	74920000	74930000	C47,200000,0	BxPC-3
chr18	74720000	74730000	chr18	74930000	74940000	C47,210000,0	BxPC-3
chr18	74950000	74960000	chr18	75060000	75070000	C47,110000,0	BxPC-3
chr2	15410000	15420000	chr2	15540000	15550000	C43,130000,0	BxPC-3
chr2	15770000	15780000	chr2	15960000	15970000	C43,190000,0	BxPC-3
chr2	15770000	15780000	chr2	16070000	16080000	C42,300000,0,C43,300000,0	BxPC-3
chr2	15770000	15780000	chr2	16080000	16090000	C42,310000,0	BxPC-3
chr2	15770000	15780000	chr2	16660000	16670000	C42,890000,0	BxPC-3
chr2	15770000	15780000	chr2	16670000	16680000	C42,900000,0	BxPC-3
chr2	15770000	15780000	chr2	16680000	16690000	C42,910000,0	BxPC-3
chr2	15780000	15790000	chr2	15940000	15950000	C42,160000,0	BxPC-3
chr2	15780000	15790000	chr2	15950000	15960000	C42,170000,0	BxPC-3
chr2	15780000	15790000	chr2	16050000	16060000	C42,270000,0,C43,270000,0	BxPC-3
chr2	15780000	15790000	chr2	16060000	16070000	C42,280000,0,C43,280000,0	BxPC-3
chr2	15780000	15790000	chr2	16070000	16080000	C42,290000,0,C43,290000,0	BxPC-3
chr2	15780000	15790000	chr2	16080000	16090000	C42,300000,0,C43,300000,0	BxPC-3
chr2	15780000	15790000	chr2	16440000	16450000	C42,660000,0	BxPC-3
chr2	15780000	15790000	chr2	16660000	16670000	C42,880000,0	BxPC-3
chr2	15780000	15790000	chr2	16670000	16680000	C42,890000,0	BxPC-3
chr2	15780000	15790000	chr2	16680000	16690000	C42,900000,0	BxPC-3
chr2	15790000	15800000	chr2	16060000	16070000	C43,270000,0	BxPC-3
chr2	15790000	15800000	chr2	16070000	16080000	C42,280000,0,C43,280000,0	BxPC-3
chr2	15790000	15800000	chr2	16080000	16090000	C42,290000,0,C43,290000,0	BxPC-3
chr2	15790000	15800000	chr2	16660000	16670000	C42,870000,0	BxPC-3
chr2	15790000	15800000	chr2	16680000	16690000	C42,890000,0	BxPC-3
chr2	15890000	15900000	chr2	16490000	16500000	C42,600000,0	BxPC-3
chr2	16070000	16080000	chr2	16470000	16480000	C42,400000,0	BxPC-3
chr2	16070000	16080000	chr2	16480000	16490000	C42,410000,0	BxPC-3
chr2	16070000	16080000	chr2	16670000	16680000	C42,600000,0	BxPC-3
chr2	16070000	16080000	chr2	16680000	16690000	C42,610000,0	BxPC-3
chr2	16070000	16080000	chr2	16690000	16700000	C42,620000,0	BxPC-3
chr2	16080000	16090000	chr2	16430000	16440000	C42,350000,0	BxPC-3
chr2	16080000	16090000	chr2	16440000	16450000	C42,360000,0	BxPC-3
chr2	16080000	16090000	chr2	16450000	16460000	C42,370000,0	BxPC-3
chr2	16080000	16090000	chr2	16460000	16470000	C42,380000,0	BxPC-3
chr2	16080000	16090000	chr2	16670000	16680000	C42,590000,0	BxPC-3
chr2	16080000	16090000	chr2	16680000	16690000	C42,600000,0	BxPC-3
chr2	16090000	16100000	chr2	16670000	16680000	C42,580000,0	BxPC-3
chr2	16090000	16100000	chr2	16680000	16690000	C42,590000,0	BxPC-3
chr2	16100000	16110000	chr2	16220000	16230000	C42,120000,0	BxPC-3
chr2	16210000	16220000	chr2	16660000	16670000	C42,450000,0	BxPC-3
chr2	16270000	16280000	chr2	16430000	16440000	C42,160000,0	BxPC-3
chr2	16440000	16450000	chr2	16660000	16670000	C42,220000,0	BxPC-3
chr2	16440000	16450000	chr2	16670000	16680000	C42,230000,0	BxPC-3
chr2	16440000	16450000	chr2	16680000	16690000	C42,240000,0	BxPC-3
chr2	16450000	16460000	chr2	16660000	16670000	C42,210000,0	BxPC-3
chr2	16450000	16460000	chr2	16670000	16680000	C42,220000,0	BxPC-3
chr2	16450000	16460000	chr2	16680000	16690000	C42,230000,0	BxPC-3
chr2	16460000	16470000	chr2	16650000	16660000	C42,190000,0	BxPC-3
chr2	16460000	16470000	chr2	16660000	16670000	C42,200000,0	BxPC-3
chr2	16460000	16470000	chr2	16670000	16680000	C42,210000,0	BxPC-3
chr2	16460000	16470000	chr2	16680000	16690000	C42,220000,0	BxPC-3
chr2	16470000	16480000	chr2	16660000	16670000	C42,190000,0	BxPC-3
chr2	16480000	16490000	chr2	16660000	16670000	C42,180000,0	BxPC-3
chr2	16490000	16500000	chr2	16660000	16670000	C42,170000,0	BxPC-3
chr2	16490000	16500000	chr2	16670000	16680000	C42,180000,0	BxPC-3
chr2	19560000	19570000	chr2	20050000	20060000	C38,490000,0	BxPC-3
chr2	19560000	19570000	chr2	20060000	20070000	C38,500000,0	BxPC-3
chr2	19570000	19580000	chr2	19820000	19830000	C38,250000,0	BxPC-3
chr2	19570000	19580000	chr2	19870000	19880000	C38,300000,0	BxPC-3
chr2	19570000	19580000	chr2	19880000	19890000	C38,310000,0	BxPC-3
chr2	19570000	19580000	chr2	19900000	19910000	C38,330000,0	BxPC-3
chr2	19570000	19580000	chr2	20040000	20050000	C38,470000,0	BxPC-3
chr2	19570000	19580000	chr2	20050000	20060000	C38,480000,0	BxPC-3
chr2	19580000	19590000	chr2	19690000	19700000	C38,110000,0	BxPC-3
chr2	19730000	19740000	chr2	19840000	19850000	C38,110000,0	BxPC-3
chr2	19860000	19870000	chr2	20050000	20060000	C38,190000,0	BxPC-3
chr2	19870000	19880000	chr2	20050000	20060000	C38,180000,0	BxPC-3
chr2	20510000	20520000	chr2	20630000	20640000	C28,120000,0	BxPC-3
chr2	20530000	20540000	chr2	20830000	20840000	C28,300000,0	BxPC-3
chr2	20530000	20540000	chr2	20840000	20850000	C28,310000,0	BxPC-3
chr2	20550000	20560000	chr2	20830000	20840000	C28,280000,0	BxPC-3
chr2	20560000	20570000	chr2	20830000	20840000	C28,270000,0	BxPC-3
chr2	20560000	20570000	chr2	20840000	20850000	C28,280000,0	BxPC-3
chr2	20570000	20580000	chr2	20830000	20840000	C28,260000,0	BxPC-3
chr2	20570000	20580000	chr2	20840000	20850000	C28,270000,0	BxPC-3
chr2	20580000	20590000	chr2	20830000	20840000	C28,250000,0	BxPC-3
chr2	20580000	20590000	chr2	20840000	20850000	C28,260000,0	BxPC-3
chr2	20590000	20600000	chr2	20830000	20840000	C28,240000,0	BxPC-3
chr2	20590000	20600000	chr2	20840000	20850000	C28,250000,0	BxPC-3
chr2	20590000	20600000	chr2	20850000	20860000	C28,260000,0	BxPC-3
chr2	20600000	20610000	chr2	20830000	20840000	C28,230000,0	BxPC-3
chr2	20600000	20610000	chr2	20840000	20850000	C28,240000,0	BxPC-3
chr2	20610000	20620000	chr2	20830000	20840000	C28,220000,0	BxPC-3
chr2	20610000	20620000	chr2	20840000	20850000	C28,230000,0	BxPC-3
chr2	20620000	20630000	chr2	20830000	20840000	C28,210000,0	BxPC-3
chr2	20620000	20630000	chr2	20840000	20850000	C28,220000,0	BxPC-3
chr2	20630000	20640000	chr2	20830000	20840000	C28,200000,0	BxPC-3
chr2	20640000	20650000	chr2	20830000	20840000	C28,190000,0	BxPC-3
chr2	20640000	20650000	chr2	20840000	20850000	C28,200000,0	BxPC-3
chr2	20650000	20660000	chr2	20820000	20830000	C28,170000,0	BxPC-3
chr2	20650000	20660000	chr2	20830000	20840000	C28,180000,0	BxPC-3
chr2	20690000	20700000	chr2	20830000	20840000	C28,140000,0	BxPC-3
chr2	20980000	20990000	chr2	21140000	21150000	C28,160000,0	BxPC-3
chr2	20980000	20990000	chr2	21180000	21190000	C28,200000,0	BxPC-3
chr2	132430000	132440000	chr2	132570000	132580000	C52,140000,0	BxPC-3
chr21	42500000	42510000	chr21	42610000	42620000	C53,110000,0	BxPC-3
chr21	42500000	42510000	chr21	42730000	42740000	C53,230000,0	BxPC-3
chr21	42500000	42510000	chr21	42740000	42750000	C53,240000,0	BxPC-3
chr21	42640000	42650000	chr21	42760000	42770000	C53,120000,0	BxPC-3
chr21	42640000	42650000	chr21	42770000	42780000	C53,130000,0	BxPC-3
chr21	42640000	42650000	chr21	43870000	43880000	C53,380000,1	BxPC-3
chr21	42650000	42660000	chr21	42760000	42770000	C53,110000,0	BxPC-3
chr21	42650000	42660000	chr21	42770000	42780000	C53,120000,0	BxPC-3
chr21	42650000	42660000	chr21	43860000	43870000	C53,360000,1	BxPC-3
chr21	42660000	42670000	chr21	42770000	42780000	C53,110000,0	BxPC-3
chr21	42660000	42670000	chr21	43870000	43880000	C53,360000,1	BxPC-3
chr21	43720000	43730000	chr21	43860000	43870000	C53,140000,0	BxPC-3
chr21	43720000	43730000	chr21	43960000	43970000	C53,240000,0	BxPC-3
chr21	43730000	43740000	chr21	43850000	43860000	C53,120000,0	BxPC-3
chr21	43730000	43740000	chr21	43860000	43870000	C53,130000,0	BxPC-3
chr21	43740000	43750000	chr21	43850000	43860000	C53,110000,0	BxPC-3
chr21	43740000	43750000	chr21	43860000	43870000	C53,120000,0	BxPC-3
chr21	43740000	43750000	chr21	43870000	43880000	C53,130000,0	BxPC-3
chr21	43750000	43760000	chr21	43860000	43870000	C53,110000,0	BxPC-3
chr21	43750000	43760000	chr21	43870000	43880000	C53,120000,0	BxPC-3
chr21	43760000	43770000	chr21	43870000	43880000	C53,110000,0	BxPC-3
chr21	43990000	44000000	chr21	44240000	44250000	C53,250000,0	BxPC-3
chr21	43990000	44000000	chr21	44250000	44260000	C53,260000,0	BxPC-3
chr21	44000000	44010000	chr21	44230000	44240000	C53,230000,0	BxPC-3
chr21	44000000	44010000	chr21	44240000	44250000	C53,240000,0	BxPC-3
chr21	44000000	44010000	chr21	44250000	44260000	C53,250000,0	BxPC-3
chr21	44000000	44010000	chr21	44270000	44280000	C53,270000,0	BxPC-3
chr21	44010000	44020000	chr21	44120000	44130000	C53,110000,0	BxPC-3
chr21	44010000	44020000	chr21	44210000	44220000	C53,200000,0	BxPC-3
chr21	44010000	44020000	chr21	44220000	44230000	C53,210000,0	BxPC-3
chr21	44010000	44020000	chr21	44230000	44240000	C53,220000,0	BxPC-3
chr21	44010000	44020000	chr21	44240000	44250000	C53,230000,0	BxPC-3
chr21	44010000	44020000	chr21	44250000	44260000	C53,240000,0	BxPC-3
chr21	44020000	44030000	chr21	44220000	44230000	C53,200000,0	BxPC-3
chr21	44020000	44030000	chr21	44230000	44240000	C53,210000,0	BxPC-3
chr21	44020000	44030000	chr21	44240000	44250000	C53,220000,0	BxPC-3
chr21	44030000	44040000	chr21	44230000	44240000	C53,200000,0	BxPC-3
chr21	44030000	44040000	chr21	44240000	44250000	C53,210000,0	BxPC-3
chr21	44090000	44100000	chr21	44230000	44240000	C53,140000,0	BxPC-3
chr21	44100000	44110000	chr21	44220000	44230000	C53,120000,0	BxPC-3
chr21	44330000	44340000	chr21	44440000	44450000	C53,110000,0	BxPC-3
chr21	44330000	44340000	chr21	44450000	44460000	C53,120000,0	BxPC-3
chr21	44330000	44340000	chr21	44480000	44490000	C53,150000,0	BxPC-3
chr21	44340000	44350000	chr21	44450000	44460000	C53,110000,0	BxPC-3
chr3	4380000	4390000	chr3	4510000	4520000	C54,130000,0	BxPC-3
chr3	4380000	4390000	chr3	4650000	4660000	C54,270000,0	BxPC-3
chr3	4380000	4390000	chr3	4660000	4670000	C54,280000,0	BxPC-3
chr3	4380000	4390000	chr3	4670000	4680000	C54,290000,0	BxPC-3
chr3	4390000	4400000	chr3	4560000	4570000	C54,170000,0	BxPC-3
chr3	4390000	4400000	chr3	4650000	4660000	C54,260000,0	BxPC-3
chr3	4390000	4400000	chr3	4660000	4670000	C54,270000,0	BxPC-3
chr3	4390000	4400000	chr3	4670000	4680000	C54,280000,0	BxPC-3
chr3	4400000	4410000	chr3	4530000	4540000	C54,130000,0	BxPC-3
chr3	4400000	4410000	chr3	4550000	4560000	C54,150000,0	BxPC-3
chr3	4400000	4410000	chr3	4640000	4650000	C54,240000,0	BxPC-3
chr3	178130000	178140000	chr3	178690000	178700000	C56,560000,0	BxPC-3
chr3	178140000	178150000	chr3	178670000	178680000	C56,530000,0	BxPC-3
chr3	178140000	178150000	chr3	178680000	178690000	C56,540000,0	BxPC-3
chr3	178140000	178150000	chr3	178690000	178700000	C56,550000,0	BxPC-3
chr3	178140000	178150000	chr3	178700000	178710000	C56,560000,0	BxPC-3
chr3	178140000	178150000	chr3	178710000	178720000	C56,570000,0	BxPC-3
chr3	178150000	178160000	chr3	178650000	178660000	C56,500000,0	BxPC-3
chr3	178150000	178160000	chr3	178660000	178670000	C56,510000,0	BxPC-3
chr3	178150000	178160000	chr3	178670000	178680000	C56,520000,0	BxPC-3
chr3	178150000	178160000	chr3	178680000	178690000	C56,530000,0	BxPC-3
chr3	178150000	178160000	chr3	178690000	178700000	C56,540000,0	BxPC-3
chr3	178150000	178160000	chr3	178700000	178710000	C56,550000,0	BxPC-3
chr3	178150000	178160000	chr3	178710000	178720000	C56,560000,0	BxPC-3
chr3	178160000	178170000	chr3	178610000	178620000	C56,450000,0	BxPC-3
chr3	178160000	178170000	chr3	178660000	178670000	C56,500000,0	BxPC-3
chr3	178160000	178170000	chr3	178670000	178680000	C56,510000,0	BxPC-3
chr3	178160000	178170000	chr3	178680000	178690000	C56,520000,0	BxPC-3
chr3	178160000	178170000	chr3	178690000	178700000	C56,530000,0	BxPC-3
chr3	178160000	178170000	chr3	178700000	178710000	C56,540000,0	BxPC-3
chr3	178170000	178180000	chr3	178330000	178340000	C56,160000,0	BxPC-3
chr3	178170000	178180000	chr3	178340000	178350000	C56,170000,0	BxPC-3
chr3	178170000	178180000	chr3	178670000	178680000	C56,500000,0	BxPC-3
chr3	178170000	178180000	chr3	178680000	178690000	C56,510000,0	BxPC-3
chr3	178180000	178190000	chr3	178340000	178350000	C56,160000,0	BxPC-3
chr3	178180000	178190000	chr3	178680000	178690000	C56,500000,0	BxPC-3
chr3	178210000	178220000	chr3	178350000	178360000	C56,140000,0	BxPC-3
chr3	178220000	178230000	chr3	178340000	178350000	C56,120000,0	BxPC-3
chr3	178230000	178240000	chr3	178350000	178360000	C56,120000,0	BxPC-3
chr3	178300000	178310000	chr3	178680000	178690000	C56,380000,0	BxPC-3
chr3	178310000	178320000	chr3	178520000	178530000	C56,210000,0	BxPC-3
chr3	178310000	178320000	chr3	178680000	178690000	C56,370000,0	BxPC-3
chr3	178390000	178400000	chr3	178510000	178520000	C56,120000,0	BxPC-3
chr3	178400000	178410000	chr3	178510000	178520000	C56,110000,0	BxPC-3
chr3	178400000	178410000	chr3	178520000	178530000	C56,120000,0	BxPC-3
chr3	178420000	178430000	chr3	178670000	178680000	C56,250000,0	BxPC-3
chr3	178430000	178440000	chr3	178660000	178670000	C56,230000,0	BxPC-3
chr3	178430000	178440000	chr3	178670000	178680000	C56,240000,0	BxPC-3
chr3	178730000	178740000	chr3	179040000	179050000	C55,310000,0	BxPC-3
chr3	178740000	178750000	chr3	179020000	179030000	C55,280000,0	BxPC-3
chr3	178760000	178770000	chr3	179020000	179030000	C55,260000,0	BxPC-3
chr3	178770000	178780000	chr3	179020000	179030000	C55,250000,0	BxPC-3
chr3	178780000	178790000	chr3	179030000	179040000	C55,250000,0	BxPC-3
chr3	178850000	178860000	chr3	179030000	179040000	C55,180000,0	BxPC-3
chr3	178850000	178860000	chr3	179040000	179050000	C55,190000,0	BxPC-3
chr3	179160000	179170000	chr3	179270000	179280000	C55,110000,0	BxPC-3
chr3	179480000	179490000	chr3	179640000	179650000	C55,160000,0	BxPC-3
chr3	179530000	179540000	chr3	180310000	180320000	C55,780000,0	BxPC-3
chr3	179620000	179630000	chr3	180300000	180310000	C55,680000,0	BxPC-3
chr3	179630000	179640000	chr3	180310000	180320000	C55,680000,0	BxPC-3
chr3	179630000	179640000	chr3	180330000	180340000	C55,700000,0	BxPC-3
chr3	179640000	179650000	chr3	180310000	180320000	C55,670000,0	BxPC-3
chr3	179640000	179650000	chr3	180320000	180330000	C55,680000,0	BxPC-3
chr3	179650000	179660000	chr3	180310000	180320000	C55,660000,0	BxPC-3
chr3	179650000	179660000	chr3	180320000	180330000	C55,670000,0	BxPC-3
chr3	179660000	179670000	chr3	180310000	180320000	C55,650000,0	BxPC-3
chr3	179660000	179670000	chr3	180320000	180330000	C55,660000,0	BxPC-3
chr3	179900000	179910000	chr3	180290000	180300000	C55,390000,0	BxPC-3
chr3	180060000	180070000	chr3	180170000	180180000	C55,110000,0	BxPC-3
chr3	180410000	180420000	chr3	180520000	180530000	C55,110000,0	BxPC-3
chr3	181030000	181040000	chr3	181410000	181420000	C55,380000,0	BxPC-3
chr3	181040000	181050000	chr3	181410000	181420000	C55,370000,0	BxPC-3
chr3	181080000	181090000	chr3	181230000	181240000	C55,150000,0	BxPC-3
chr3	181090000	181100000	chr3	181200000	181210000	C55,110000,0	BxPC-3
chr3	181260000	181270000	chr3	181400000	181410000	C55,140000,0	BxPC-3
chr3	181260000	181270000	chr3	181410000	181420000	C55,150000,0	BxPC-3
chr3	181270000	181280000	chr3	181400000	181410000	C55,130000,0	BxPC-3
chr3	181270000	181280000	chr3	181410000	181420000	C55,140000,0	BxPC-3
chr3	181400000	181410000	chr3	181970000	181980000	C55,570000,0	BxPC-3
chr3	181410000	181420000	chr3	181960000	181970000	C55,550000,0	BxPC-3
chr3	181420000	181430000	chr3	181960000	181970000	C55,540000,0	BxPC-3
chr3	181420000	181430000	chr3	181970000	181980000	C55,550000,0	BxPC-3
chr3	181420000	181430000	chr3	181980000	181990000	C55,560000,0	BxPC-3
chr3	181430000	181440000	chr3	181640000	181650000	C55,210000,0	BxPC-3
chr3	181430000	181440000	chr3	181650000	181660000	C55,220000,0	BxPC-3
chr3	181430000	181440000	chr3	181660000	181670000	C55,230000,0	BxPC-3
chr3	181430000	181440000	chr3	181960000	181970000	C55,530000,0	BxPC-3
chr3	181430000	181440000	chr3	181970000	181980000	C55,540000,0	BxPC-3
chr3	181430000	181440000	chr3	181980000	181990000	C55,550000,0	BxPC-3
chr3	181440000	181450000	chr3	181550000	181560000	C55,110000,0	BxPC-3
chr3	181440000	181450000	chr3	181580000	181590000	C55,140000,0	BxPC-3
chr3	181440000	181450000	chr3	181610000	181620000	C55,170000,0	BxPC-3
chr3	181440000	181450000	chr3	181620000	181630000	C55,180000,0	BxPC-3
chr3	181440000	181450000	chr3	181640000	181650000	C55,200000,0	BxPC-3
chr3	181440000	181450000	chr3	181650000	181660000	C55,210000,0	BxPC-3
chr3	181440000	181450000	chr3	181660000	181670000	C55,220000,0	BxPC-3
chr3	181440000	181450000	chr3	181970000	181980000	C55,530000,0	BxPC-3
chr3	181650000	181660000	chr3	181940000	181950000	C55,290000,0	BxPC-3
chr3	181650000	181660000	chr3	181960000	181970000	C55,310000,0	BxPC-3
chr3	181660000	181670000	chr3	181940000	181950000	C55,280000,0	BxPC-3
chr3	181660000	181670000	chr3	181950000	181960000	C55,290000,0	BxPC-3
chr3	181660000	181670000	chr3	181960000	181970000	C55,300000,0	BxPC-3
chr3	181660000	181670000	chr3	181970000	181980000	C55,310000,0	BxPC-3
chr3	181670000	181680000	chr3	181870000	181880000	C55,200000,0	BxPC-3
chr3	181750000	181760000	chr3	181940000	181950000	C55,190000,0	BxPC-3
chr3	181760000	181770000	chr3	181930000	181940000	C55,170000,0	BxPC-3
chr3	181760000	181770000	chr3	181940000	181950000	C55,180000,0	BxPC-3
chr3	181980000	181990000	chr3	182170000	182180000	C55,190000,0	BxPC-3
chr3	181980000	181990000	chr3	182190000	182200000	C55,210000,0	BxPC-3
chr3	181980000	181990000	chr3	182320000	182330000	C55,340000,0	BxPC-3
chr3	181990000	182000000	chr3	182200000	182210000	C55,210000,0	BxPC-3
chr3	181990000	182000000	chr3	182320000	182330000	C55,330000,0	BxPC-3
chr3	182000000	182010000	chr3	182310000	182320000	C55,310000,0	BxPC-3
chr3	182210000	182220000	chr3	182320000	182330000	C55,110000,0	BxPC-3
chr3	182420000	182430000	chr3	182540000	182550000	C57,120000,0	BxPC-3
chr3	182420000	182430000	chr3	182550000	182560000	C57,130000,0	BxPC-3
chr3	182420000	182430000	chr3	182560000	182570000	C57,140000,0	BxPC-3
chr3	182430000	182440000	chr3	182540000	182550000	C57,110000,0	BxPC-3
chr3	182430000	182440000	chr3	182550000	182560000	C57,120000,0	BxPC-3
chr3	182430000	182440000	chr3	182560000	182570000	C57,130000,0	BxPC-3
chr3	182440000	182450000	chr3	182550000	182560000	C57,110000,0	BxPC-3
chr3	182440000	182450000	chr3	182560000	182570000	C57,120000,0	BxPC-3
chr3	182440000	182450000	chr3	182580000	182590000	C57,140000,0	BxPC-3
chr3	182830000	182840000	chr3	183090000	183100000	C57,260000,0	BxPC-3
chr3	182830000	182840000	chr3	183100000	183110000	C57,270000,0	BxPC-3
chr3	182830000	182840000	chr3	183110000	183120000	C57,280000,0	BxPC-3
chr3	182830000	182840000	chr3	183120000	183130000	C57,290000,0	BxPC-3
chr3	182840000	182850000	chr3	183100000	183110000	C57,260000,0	BxPC-3
chr3	182840000	182850000	chr3	183110000	183120000	C57,270000,0	BxPC-3
chr3	182850000	182860000	chr3	183100000	183110000	C57,250000,0	BxPC-3
chr3	182850000	182860000	chr3	183110000	183120000	C57,260000,0	BxPC-3
chr3	182880000	182890000	chr3	183100000	183110000	C57,220000,0	BxPC-3
chr3	182890000	182900000	chr3	183100000	183110000	C57,210000,0	BxPC-3
chr3	182890000	182900000	chr3	183110000	183120000	C57,220000,0	BxPC-3
chr3	182890000	182900000	chr3	183120000	183130000	C57,230000,0	BxPC-3
chr3	182900000	182910000	chr3	183030000	183040000	C57,130000,0	BxPC-3
chr3	182900000	182910000	chr3	183080000	183090000	C57,180000,0	BxPC-3
chr3	182900000	182910000	chr3	183090000	183100000	C57,190000,0	BxPC-3
chr3	182900000	182910000	chr3	183100000	183110000	C57,200000,0	BxPC-3
chr3	182900000	182910000	chr3	183110000	183120000	C57,210000,0	BxPC-3
chr3	182900000	182910000	chr3	183120000	183130000	C57,220000,0	BxPC-3
chr3	182910000	182920000	chr3	183030000	183040000	C57,120000,0	BxPC-3
chr3	182910000	182920000	chr3	183090000	183100000	C57,180000,0	BxPC-3
chr3	182910000	182920000	chr3	183100000	183110000	C57,190000,0	BxPC-3
chr3	182960000	182970000	chr3	183090000	183100000	C57,130000,0	BxPC-3
chr3	182960000	182970000	chr3	183100000	183110000	C57,140000,0	BxPC-3
chr3	182970000	182980000	chr3	183080000	183090000	C57,110000,0	BxPC-3
chr3	182970000	182980000	chr3	183090000	183100000	C57,120000,0	BxPC-3
chr3	182980000	182990000	chr3	183090000	183100000	C57,110000,0	BxPC-3
chr3	182980000	182990000	chr3	183100000	183110000	C57,120000,0	BxPC-3
chr3	183100000	183110000	chr3	183470000	183480000	C57,370000,0	BxPC-3
chr3	183100000	183110000	chr3	183480000	183490000	C57,380000,0	BxPC-3
chr3	183110000	183120000	chr3	183470000	183480000	C57,360000,0	BxPC-3
chr3	183110000	183120000	chr3	183480000	183490000	C57,370000,0	BxPC-3
chr3	183110000	183120000	chr3	183490000	183500000	C57,380000,0	BxPC-3
chr3	183120000	183130000	chr3	183470000	183480000	C57,350000,0	BxPC-3
chr3	183120000	183130000	chr3	183480000	183490000	C57,360000,0	BxPC-3
chr3	183140000	183150000	chr3	183480000	183490000	C57,340000,0	BxPC-3
chr3	183150000	183160000	chr3	183480000	183490000	C57,330000,0	BxPC-3
chr3	183160000	183170000	chr3	183490000	183500000	C57,330000,0	BxPC-3
chr3	183170000	183180000	chr3	183480000	183490000	C57,310000,0	BxPC-3
chr3	183170000	183180000	chr3	183490000	183500000	C57,320000,0	BxPC-3
chr3	183180000	183190000	chr3	183310000	183320000	C57,130000,0	BxPC-3
chr3	183180000	183190000	chr3	183350000	183360000	C57,170000,0	BxPC-3
chr3	183180000	183190000	chr3	183360000	183370000	C57,180000,0	BxPC-3
chr3	183180000	183190000	chr3	183470000	183480000	C57,290000,0	BxPC-3
chr3	183180000	183190000	chr3	183480000	183490000	C57,300000,0	BxPC-3
chr3	183180000	183190000	chr3	183490000	183500000	C57,310000,0	BxPC-3
chr3	183190000	183200000	chr3	183340000	183350000	C57,150000,0	BxPC-3
chr3	183190000	183200000	chr3	183350000	183360000	C57,160000,0	BxPC-3
chr3	183190000	183200000	chr3	183360000	183370000	C57,170000,0	BxPC-3
chr3	183190000	183200000	chr3	183470000	183480000	C57,280000,0	BxPC-3
chr3	183190000	183200000	chr3	183480000	183490000	C57,290000,0	BxPC-3
chr3	183190000	183200000	chr3	183490000	183500000	C57,300000,0	BxPC-3
chr3	183200000	183210000	chr3	183480000	183490000	C57,280000,0	BxPC-3
chr3	183210000	183220000	chr3	183480000	183490000	C57,270000,0	BxPC-3
chr3	184120000	184130000	chr3	184230000	184240000	C58,110000,0	BxPC-3
chr3	184120000	184130000	chr3	184260000	184270000	C58,140000,0	BxPC-3
chr3	184120000	184130000	chr3	184500000	184510000	C58,380000,0	BxPC-3
chr3	184120000	184130000	chr3	184510000	184520000	C58,390000,0	BxPC-3
chr3	184260000	184270000	chr3	184490000	184500000	C58,230000,0	BxPC-3
chr3	184260000	184270000	chr3	184500000	184510000	C58,240000,0	BxPC-3
chr3	184260000	184270000	chr3	184510000	184520000	C58,250000,0	BxPC-3
chr3	184260000	184270000	chr3	184520000	184530000	C58,260000,0	BxPC-3
chr3	184270000	184280000	chr3	184440000	184450000	C58,170000,0	BxPC-3
chr3	184270000	184280000	chr3	184470000	184480000	C58,200000,0	BxPC-3
chr3	184270000	184280000	chr3	184480000	184490000	C58,210000,0	BxPC-3
chr3	184270000	184280000	chr3	184490000	184500000	C58,220000,0	BxPC-3
chr3	184270000	184280000	chr3	184500000	184510000	C58,230000,0	BxPC-3
chr3	184270000	184280000	chr3	184510000	184520000	C58,240000,0	BxPC-3
chr3	184270000	184280000	chr3	184520000	184530000	C58,250000,0	BxPC-3
chr3	184270000	184280000	chr3	184530000	184540000	C58,260000,0	BxPC-3
chr3	184280000	184290000	chr3	184390000	184400000	C58,110000,0	BxPC-3
chr3	184280000	184290000	chr3	184420000	184430000	C58,140000,0	BxPC-3
chr3	184280000	184290000	chr3	184430000	184440000	C58,150000,0	BxPC-3
chr3	184280000	184290000	chr3	184440000	184450000	C58,160000,0	BxPC-3
chr3	184280000	184290000	chr3	184450000	184460000	C58,170000,0	BxPC-3
chr3	184280000	184290000	chr3	184460000	184470000	C58,180000,0	BxPC-3
chr3	184280000	184290000	chr3	184470000	184480000	C58,190000,0	BxPC-3
chr3	184280000	184290000	chr3	184480000	184490000	C58,200000,0	BxPC-3
chr3	184280000	184290000	chr3	184490000	184500000	C58,210000,0	BxPC-3
chr3	184280000	184290000	chr3	184500000	184510000	C58,220000,0	BxPC-3
chr3	184280000	184290000	chr3	184510000	184520000	C58,230000,0	BxPC-3
chr3	184290000	184300000	chr3	184420000	184430000	C58,130000,0	BxPC-3
chr3	184570000	184580000	chr3	184930000	184940000	C58,360000,0	BxPC-3
chr3	184580000	184590000	chr3	184920000	184930000	C58,340000,0	BxPC-3
chr3	184580000	184590000	chr3	184930000	184940000	C58,350000,0	BxPC-3
chr3	184580000	184590000	chr3	184940000	184950000	C58,360000,0	BxPC-3
chr3	184590000	184600000	chr3	184890000	184900000	C58,300000,0	BxPC-3
chr3	184590000	184600000	chr3	184920000	184930000	C58,330000,0	BxPC-3
chr3	184590000	184600000	chr3	184930000	184940000	C58,340000,0	BxPC-3
chr3	184590000	184600000	chr3	184940000	184950000	C58,350000,0	BxPC-3
chr3	184590000	184600000	chr3	184950000	184960000	C58,360000,0	BxPC-3
chr3	184590000	184600000	chr3	184990000	185000000	C58,400000,0	BxPC-3
chr3	184600000	184610000	chr3	184890000	184900000	C58,290000,0	BxPC-3
chr3	184600000	184610000	chr3	184930000	184940000	C58,330000,0	BxPC-3
chr3	184600000	184610000	chr3	184940000	184950000	C58,340000,0	BxPC-3
chr3	184600000	184610000	chr3	184950000	184960000	C58,350000,0	BxPC-3
chr3	184600000	184610000	chr3	184960000	184970000	C58,360000,0	BxPC-3
chr3	194980000	194990000	chr3	195240000	195250000	C59,260000,0	BxPC-3
chr3	194980000	194990000	chr3	195250000	195260000	C59,270000,0	BxPC-3
chr3	194980000	194990000	chr3	195260000	195270000	C59,280000,0	BxPC-3
chr3	194990000	195000000	chr3	195240000	195250000	C59,250000,0	BxPC-3
chr3	194990000	195000000	chr3	195250000	195260000	C59,260000,0	BxPC-3
chr3	194990000	195000000	chr3	195260000	195270000	C59,270000,0	BxPC-3
chr3	195000000	195010000	chr3	195110000	195120000	C59,110000,0	BxPC-3
chr3	195000000	195010000	chr3	195230000	195240000	C59,230000,0	BxPC-3
[truncated: 2,949 more rows]

## Sheet: S6
Table S6 Genes displayed significant upregulation in two PDACs, accompanied by open chromatin structures and formation of novel loops integrating data from Hi-C, RNA-seq and ATAC-seq
Chr	Start position	End postion	Gene symble	Log2FoldChange	P-value
8	82192771	82197012	FABP5	-13.3101	2.04e-29
1	182347233	182361341	GLUL	-13.2764	2.1e-93
11	128556430	128683162	FLI1	-13.0918	1.55e-28
11	69924408	70035634	ANO1	-12.551	3.29e-67
9	113635543	113800738	LPAR1	-12.0749	2.11e-24
2	102927989	103015237	IL18R1	-11.8151	2.04e-23
20	22561636	22566093	FOXA2	-11.2915	2.38e-21
3	160801671	160823199	B3GALNT1	-10.9355	3.94e-20
11	14898986	14913777	CYP2R1	-9.42309	7.64e-15
20	44637547	44645200	MMP9	-9.15323	2.2e-14
4	142944313	143768585	INPP4B	-7.57028	2.83e-94
12	66218240	66360071	HMGA2	-6.91301	0
5	140346055	140391932	PCDHAC2	-6.88442	4.09e-07
X	132434131	132549517	GPC4	-6.71436	2.97e-06
2	189839099	189877472	COL3A1	-6.69065	1.82e-07
20	10618332	10654647	JAG1	-6.10971	0
8	108261710	108510283	ANGPT1	-5.75968	0.000215564
19	42905666	42931540	LIPE	-5.66266	2.86e-62
17	46618256	46622471	HOXB2	-5.66235	0.000276004
7	120988932	121036418	FAM3C	-5.26969	0
20	62159354	62168729	PTK6	-5.07988	0
4	90621496	90759466	SNCA	-4.51313	2.65e-98
11	44585977	44641908	CD82	-4.26686	4.73e-189
13	107142093	107188010	EFNB2	-4.19684	4.05e-168
10	123237846	123357972	FGFR2	-4.05221	4.33e-138
3	135684570	135866736	PPP2R3A	-4.01784	7.4e-78
5	148206174	148208186	ADRB2	-3.93314	5.74e-115
12	76419227	76425556	PHLDA1	-3.92388	0
5	156822542	157002783	ADAM19	-3.67986	3.34e-11
5	135364677	135399507	TGFBI	-3.30484	0
1	160965001	160991133	F11R	-2.98113	2.18e-242
20	36755787	36794980	TGM2	-2.76787	0
3	98298290	98312492	CPOX	-2.28873	5.78e-82
3	105085753	105295744	ALCAM	-2.27801	4.78e-237
3	107761938	107810709	CD47	-2.25929	1.46e-133
2	43449541	43453745	ZFP36L2	-2.10643	7.37e-101
20	4666996	4682236	PRNP	-2.03516	0
6	83072923	83077137	TPBG	-1.8287	1.26e-79
2	227596028	227664536	IRS1	-1.79623	1.18e-65
6	34204650	34214008	HMGA1	-1.78856	7.15e-147
2	75061254	75120486	HK2	-1.70213	4.51e-77
7	55086710	55279321	EGFR	-1.67772	7.52e-70
11	33724556	33758025	CD59	-1.55402	1.06e-179
12	26272963	26277970	BHLHE41	-1.5383	2.5e-13
18	72163051	72190689	CNDP2	-1.52371	7.61e-92
1	85731459	85742315	BCL10	-1.50215	4.13e-59
18	47014823	47018893	RPL17	-1.49449	1.71e-20
1	59242517	59249720	JUN	-1.45979	1.03e-83
8	126442600	126450645	TRIB1	-1.40351	2e-34
22	36677326	36784012	MYH9	-1.3324	2.46e-129
8	91013633	91065861	DECR1	-1.32847	8.57e-44
19	39138289	39222229	ACTN4	-1.31678	1.74e-231
5	151150606	151192472	G3BP1	-1.31274	6.64e-163
7	80371854	80551675	SEMA3C	-1.24654	1.05e-29
3	183637722	183735727	ABCC5	-1.22495	1.05e-34
X	107327437	107334779	PSMD10	-1.19889	3.42e-52
16	56395364	56459457	AMFR	-1.1863	8.65e-31
1	43824652	43828874	CDC20	-1.05503	3.59e-40
6	41040684	41067715	NFYA	-0.993357	7.43e-26
1	36771969	36794941	SH3D21	-0.971852	0.00142561
9	88641061	88715088	GOLM1	-0.957743	3.23e-45
1	75171166	75199092	CRYZ	-0.935987	5.19e-20
6	144606837	145174170	UTRN	-0.814145	1.33e-08
19	54618790	54635150	PRPF31	-0.812708	6.71e-33
3	138213186	138313380	CEP70	-0.78544	1.33e-10
21	27252861	27543446	APP	-0.749246	6.56e-40
7	25158275	25164879	CYCS	-0.742788	7.17e-35
13	50656305	51480992	DLEU1	-0.716281	3.01e-05
18	721588	812547	YES1	-0.713807	7.08e-19
15	60639333	60695082	ANXA2	-0.673495	3.56e-27
16	31191459	31202926	FUS	-0.657114	3.37e-37
11	64570982	64578766	MEN1	-0.502899	7.79e-08
